# Supplementary material for: Aberrant expression of NKL homeobox genes HMX2 and HMX3 interferes with cell differentiation in acute myeloid leukemia
Source: PLoS One. 2020 Oct 13;15(10):e0240120. doi: 10.1371/journal.pone.0240120 (PMC7553312; doi:10.1371/journal.pone.0240120)
Supplement: S1 Table — Group 1 (EOL-1 and MV4-11) has been compared to group 2 (GDM-1, HL-60 and KG1). Expressed genes are listed according their log-fold expression level. Additionally indicated are average expression levels and adjusted p-values. Upregulated and downregulated genes in group 1 are labeled in orange and green, respectively. (XLSX) [file pone.0240120.s011.xlsx]

## Sheet: Sheet1
Probeset ID	Gene	logFC	AveExpr	adj.P.Val
219463_at	LAMP5	7.74793	7.33227	0.0501776
204823_at	NAV3	6.74602	6.74606	0.164383
223280_x_at	MS4A6A	6.68479	7.53158	0.13734
239529_at	C5orf20 /// TIFAB	6.65647	6.4473	0.116183
223551_at	PKIB	6.51732	6.09198	0.102379
224356_x_at	MS4A6A	6.22678	7.76949	0.270761
230550_at	MS4A6A	6.19688	6.65915	0.103267
226818_at	MPEG1	6.15094	6.482	0.270761
219666_at	MS4A6A	6.05261	7.5242	0.182718
204971_at	CSTA	5.7692	9.3572	0.904501
204112_s_at	HNMT	5.70733	5.87296	0.102379
218332_at	BEX1	5.67521	9.22047	0.878546
1552658_a_at	NAV3	5.6624	5.7261	0.2362
214575_s_at	AZU1	5.63757	8.41668	0.907684
206674_at	FLT3	5.61804	8.0954	0.251274
236673_at	TIFAB	5.60736	6.20235	0.0800157
228766_at	CD36	5.56336	5.67896	0.174247
1557480_a_at	PPP1R27	5.56267	7.78741	0.288804
227198_at	AFF3	5.55371	6.525	0.243821
213484_at	-	5.54712	6.01979	0.0748091
204561_x_at	APOC2 /// APOC4 /// APOC4-APOC2	5.50844	8.28628	0.800202
219360_s_at	TRPM4	5.48644	6.43881	0.253684
209392_at	ENPP2	5.46591	6.84182	0.697873
204057_at	IRF8	5.45704	8.3511	0.38921
227265_at	FGL2	5.4315	8.56747	0.270761
234987_at	SAMHD1	5.42971	8.15258	0.726549
202177_at	GAS6	5.4174	5.5188	0.0501776
226841_at	MPEG1	5.39325	5.87412	0.408815
213566_at	RNASE6	5.37067	7.5196	0.365678
207147_at	DLX2	5.34844	5.76358	0.048523
1557261_at	WHAMMP2 /// WHAMMP3	5.30936	6.57253	0.19078
208690_s_at	PDLIM1	5.30504	8.44274	0.875876
204341_at	TRIM16	5.28889	7.22448	0.492078
244565_at	HMX2	5.19276	6.41195	0.0800157
223922_x_at	MS4A6A	5.18485	8.29174	0.116183
206710_s_at	EPB41L3	5.16493	7.45511	0.847877
212859_x_at	LOC100505584 /// MT1E	5.14129	7.94947	0.430537
1556046_a_at	LINC00599 /// MIR124-1	5.09892	7.27446	0.0501776
228486_at	SLC44A1	5.09732	7.36422	0.43414
235201_at	FOXP2	5.09622	6.96604	0.681152
206206_at	CD180	5.03614	7.01829	0.194704
209555_s_at	CD36	5.01355	5.5079	0.139826
201909_at	RPS4Y1	4.98601	9.95324	0.900223
214839_at	LINC00599 /// MIR124-1	4.96991	7.00568	0.048523
210135_s_at	SHOX2	4.95153	5.79499	0.216901
209866_s_at	LPHN3	4.91965	5.77797	0.158311
201590_x_at	ANXA2	4.90893	8.18792	0.349475
205000_at	DDX3Y	4.90365	7.78622	0.908388
235964_x_at	SAMHD1	4.88997	9.2765	0.755471
213503_x_at	ANXA2	4.88853	8.00353	0.282134
229437_at	MIR155 /// MIR155HG	4.85686	8.02147	0.677258
205859_at	LY86	4.85087	7.77894	0.41379
206978_at	CCR2	4.83421	7.93142	0.466446
220116_at	KCNN2	4.82721	7.22867	0.743999
1555745_a_at	LYZ	4.7938	8.74766	0.722129
204924_at	TLR2	4.7925	7.83178	0.392259
244413_at	CLECL1	4.74998	6.12482	0.3039
204834_at	FGL2	4.74636	7.3272	0.270761
224392_s_at	OPN3	4.74552	7.97597	0.324309
210839_s_at	ENPP2	4.73966	6.14257	0.683529
203887_s_at	THBD	4.72919	5.97793	0.301602
39729_at	PRDX2	4.72553	9.60136	0.910011
213908_at	WHAMMP2 /// WHAMMP3	4.70534	6.60631	0.2362
206643_at	HAL	4.70397	6.63967	0.497311
212681_at	EPB41L3	4.69953	7.32487	0.896777
209616_s_at	CES1 /// LOC100653057	4.67758	6.3735	0.416306
211776_s_at	EPB41L3	4.67237	7.16623	0.83111
242138_at	DLX1	4.63912	7.52225	0.673235
210427_x_at	ANXA2	4.62175	8.32018	0.19014
233446_at	ONECUT2	4.62078	5.82258	0.330306
210152_at	LILRB4	4.61331	5.58794	0.0501776
205268_s_at	ADD2	4.61167	5.91864	0.103267
208816_x_at	ANXA2P2	4.58038	7.26442	0.281877
209867_s_at	LPHN3	4.5543	6.13843	0.269678
232286_at	-	4.47517	5.84417	0.0922506
204502_at	SAMHD1	4.46407	7.06321	0.720085
205076_s_at	MTMR11	4.44787	5.76907	0.0501776
205382_s_at	CFD	4.40094	9.78419	0.847877
224685_at	MLLT4	4.39432	6.82225	0.501682
206100_at	CPM	4.38909	5.36215	0.0501776
236920_at	RHOXF2 /// RHOXF2B	4.37876	5.90496	0.919112
231120_x_at	PKIB	4.36595	5.03921	0.490564
205899_at	CCNA1	4.35925	5.76195	0.291504
224967_at	UGCG	4.33507	8.40744	0.726549
234643_x_at	-	4.32075	6.90783	0.418339
219032_x_at	OPN3	4.30883	9.85241	0.330306
228055_at	NAPSB	4.2981	5.86393	0.236326
235940_at	C9orf64	4.29388	5.47729	0.182718
220010_at	KCNE1L	4.26659	5.45339	0.922473
1552584_at	IL12RB1	4.26463	5.90822	0.268179
207794_at	CCR2	4.24589	5.63076	0.170137
1557803_at	-	4.24294	5.23052	0.0616335
213629_x_at	MT1F	4.2376	7.20809	0.735972
239911_at	ONECUT2	4.23746	5.15034	0.378379
213413_at	STON1	4.23189	5.27229	0.0707134
243278_at	FOXP2	4.23174	6.4874	0.633104
207076_s_at	ASS1	4.23114	9.68655	0.182718
1560762_at	LOC285972	4.22973	5.41713	0.270761
210783_x_at	CLEC11A	4.22947	7.69618	0.821218
1598_g_at	GAS6	4.22406	7.42614	0.116183
239082_at	FZD3	4.21125	5.77564	0.139826
216336_x_at	LOC100505584 /// MT1E	4.20903	7.5045	0.47794
211709_s_at	CLEC11A	4.20176	9.76598	0.843246
228011_at	FAM92A1	4.19885	7.27398	0.657987
210524_x_at	-	4.18924	6.94672	0.533259
242509_at	-	4.18181	6.29512	0.490564
218376_s_at	MICAL1	4.17979	7.50124	0.660942
206488_s_at	CD36	4.1493	6.12095	0.236869
231202_at	ALDH1L2	4.14142	4.93834	0.0922506
225001_at	RAB3D	4.1286	7.6851	0.6651
201746_at	TP53	4.08655	7.07824	0.824097
1566959_at	-	4.07515	6.11439	0.245252
235529_x_at	SAMHD1	4.06587	9.83547	0.779383
221814_at	GPR124	4.06557	7.00055	0.409785
1560395_at	-	4.03491	5.23881	0.270761
204897_at	PTGER4	4.01965	8.13024	0.800097
235391_at	FAM92A1	3.99812	7.54888	0.737626
226435_at	PAPLN	3.99665	5.378	0.291504
226796_at	ABHD15	3.99374	7.04607	0.308112
236264_at	LPHN3	3.98652	5.2927	0.0501776
241929_at	-	3.97833	5.19762	0.243821
219148_at	PBK	3.94593	7.99351	0.0501776
225987_at	STEAP4	3.91703	5.18184	0.925046
206983_at	CCR6	3.90501	4.95147	0.697873
227949_at	PHACTR3	3.90203	5.037	0.253684
211732_x_at	HNMT	3.89997	5.30939	0.19014
202759_s_at	AKAP2 /// PALM2-AKAP2	3.89253	7.53268	0.881684
244696_at	-	3.83789	6.4889	0.282134
204881_s_at	UGCG	3.83485	8.76943	0.821218
202760_s_at	AKAP2 /// PALM2-AKAP2	3.83395	7.37884	0.910011
227084_at	DTNA	3.83175	5.4474	0.0922506
207341_at	PRTN3	3.82965	8.77854	0.949074
204548_at	STAR	3.82469	5.88314	0.490564
226129_at	FAM83H	3.81119	6.20179	0.480264
205131_x_at	CLEC11A	3.79212	8.12971	0.843246
1557684_at	ZNF286A	3.7863	6.22957	0.2362
228485_s_at	SLC44A1	3.77603	7.95016	0.786086
220892_s_at	PSAT1	3.77172	7.9979	0.871098
208498_s_at	ACTG1P4 /// AMY1A /// AMY1B /// AMY1C /// AMY2A /// AMY2B	3.76242	6.18616	0.150086
226694_at	AKAP2 /// PALM2-AKAP2	3.75998	8.09863	0.922473
224802_at	NDFIP2	3.74455	7.96271	0.490564
241506_at	-	3.71357	4.87515	0.270761
203501_at	CPQ	3.70878	5.19352	0.267662
220110_s_at	NXF3	3.70699	6.98294	0.921771
221765_at	UGCG	3.69729	7.28202	0.870794
216331_at	ITGA7	3.67762	6.17295	0.148031
238649_at	PITPNC1	3.67186	5.28534	0.368894
206170_at	ADRB2	3.65347	6.97756	0.892073
211527_x_at	VEGFA	3.64783	6.29691	0.603933
235957_at	GRIP1	3.62621	4.94169	0.598228
233500_x_at	CLEC2D	3.62236	5.53118	0.521875
235147_at	-	3.62175	6.26906	0.769967
219683_at	FZD3	3.61372	5.31706	0.0501776
236281_x_at	HTR7	3.60773	4.8235	0.174247
206461_x_at	MT1H	3.60682	7.75907	0.847877
221760_at	MAN1A1	3.59677	7.27291	0.940158
225185_at	MRAS	3.59059	5.92347	0.269307
219607_s_at	MS4A4A	3.5649	5.68773	0.728246
207911_s_at	TGM5	3.56485	8.53405	0.125203
202834_at	AGT	3.55893	5.12699	0.539076
204301_at	KBTBD11	3.55824	7.31882	0.921223
204497_at	ADCY9	3.5521	7.46256	0.779383
227524_at	FZD3	3.53788	5.15758	0.102379
1559681_a_at	TRIM16L	3.52567	6.3724	0.270761
226218_at	IL7R	3.52176	5.3983	0.216901
205081_at	CRIP1	3.51542	6.25606	0.798874
222364_at	SLC44A1	3.51446	6.35781	0.409785
230480_at	PIWIL4	3.51138	7.20639	0.847877
221031_s_at	APOLD1	3.50846	5.56593	0.465441
219033_at	PARP8	3.50196	7.93154	0.849838
215489_x_at	HOMER3	3.49315	6.15563	0.281877
214582_at	PDE3B	3.49256	6.98231	0.692495
223642_at	ZIC2	3.48987	5.20321	0.117927
213435_at	SATB2	3.48757	6.63083	0.869436
209813_x_at	TARP	3.48378	10.2412	0.46018
212314_at	SEL1L3	3.4826	7.63605	0.886621
206632_s_at	APOBEC3B	3.47854	6.29832	0.432541
220532_s_at	TMEM176B	3.47848	5.40973	0.869436
223062_s_at	PSAT1	3.45896	9.97338	0.944451
229139_at	JPH1	3.45179	5.35832	0.915733
204409_s_at	EIF1AY	3.44	7.30473	0.941387
219288_at	C3orf14	3.43631	5.09693	0.925046
202283_at	SERPINF1	3.43095	5.69436	0.74674
204759_at	RCBTB2	3.4222	7.14236	0.635865
209822_s_at	VLDLR	3.42154	6.79182	0.869307
200762_at	DPYSL2	3.41785	9.98686	0.83111
242021_at	XBP1	3.41696	6.02903	0.253684
211478_s_at	DPP4	3.41552	4.81131	0.907684
1559882_at	SAMHD1	3.41335	5.92927	0.645367
206034_at	SERPINB8	3.40778	7.1652	0.611514
234186_at	-	3.40354	6.17967	0.484438
211144_x_at	TARP /// TRGC2	3.40022	10.0536	0.59004
213058_at	TTC28	3.39901	7.19238	0.722129
203717_at	DPP4	3.3697	4.91287	0.909333
211919_s_at	CXCR4	3.36534	8.4066	0.83363
214769_at	CLCN4	3.36511	5.05067	0.43414
222955_s_at	FAM45A /// FAM45B	3.3608	7.92927	0.19014
209201_x_at	CXCR4	3.35816	8.37096	0.83111
208018_s_at	HCK	3.35639	8.61924	0.921771
203131_at	PDGFRA	3.35635	4.76922	0.925065
65718_at	GPR124	3.35461	6.24845	0.473766
37152_at	PPARD	3.35346	7.29361	0.281877
235706_at	CPM	3.35156	5.81417	0.236326
204647_at	HOMER3	3.34966	6.17291	0.708224
211269_s_at	IL2RA	3.34391	6.14971	0.760506
226063_at	VAV2	3.34096	6.04417	0.282134
1559883_s_at	SAMHD1	3.33824	5.49758	0.407144
211986_at	AHNAK	3.33638	8.17161	0.650523
231351_at	-	3.3263	6.40639	0.734639
220132_s_at	CLEC2D	3.3186	5.07496	0.760244
232352_at	ISL2	3.31794	5.85082	0.728314
215146_s_at	TTC28	3.31375	7.02922	0.754554
235696_at	-	3.31321	6.24507	0.875838
1554240_a_at	ITGAL	3.30308	10.5213	0.667627
201393_s_at	IGF2R	3.29879	7.84704	0.792481
239808_at	-	3.29231	5.0654	0.236869
210042_s_at	CTSZ	3.2862	7.23279	0.225402
224374_s_at	EMILIN2	3.28396	8.1442	0.783645
225685_at	CDC42EP3	3.27864	8.61088	0.658985
212158_at	SDC2	3.2734	5.31496	0.909819
35626_at	SGSH	3.27181	5.49874	0.490115
227077_at	ZNF286A /// ZNF286B	3.27024	8.79834	0.270761
215806_x_at	TARP /// TRGC2	3.26474	10.3049	0.505747
203888_at	THBD	3.26371	5.01457	0.289238
227806_at	C16orf74	3.2623	5.88718	0.43414
244105_at	LOC100652840 /// WHAMMP2 /// WHAMMP3	3.2549	5.21778	0.435012
64899_at	LPPR2	3.25336	6.25725	0.46333
235019_at	CPM	3.25002	5.16971	0.139826
206851_at	RNASE3	3.23926	6.71663	0.735972
206341_at	IL2RA	3.23795	5.27194	0.765505
235522_at	CLEC2D	3.23327	5.29819	0.478648
209030_s_at	CADM1	3.22902	5.26596	0.876886
224937_at	PTGFRN	3.22398	5.64782	0.792481
244158_at	-	3.21878	6.21272	0.409785
206858_s_at	HOXC6	3.21497	5.43378	0.281877
227055_at	METTL7B	3.21433	5.29089	0.201771
226022_at	SASH1	3.21348	5.34089	0.909474
209286_at	CDC42EP3	3.2095	8.36031	0.603933
210139_s_at	PMP22	3.20289	5.26705	0.270761
206024_at	HPD	3.20129	5.22706	0.524423
203373_at	SOCS2	3.19909	8.71823	0.888239
204224_s_at	GCH1	3.19693	7.64752	0.924049
211300_s_at	TP53	3.1936	6.80156	0.869436
207063_at	NCRNA00185 /// TTTY14	3.1893	5.01609	0.0562747
230271_at	ONECUT2	3.18908	5.81572	0.341509
213894_at	THSD7A	3.18656	4.84036	0.693914
223655_at	CD163L1	3.17747	5.15031	0.13734
227620_at	SLC44A1	3.17628	8.13371	0.653329
241577_at	-	3.17485	5.52713	0.270761
1555352_at	FOXP2	3.17419	5.344	0.291504
204540_at	EEF1A2	3.17334	5.20337	0.931165
1560758_at	-	3.16571	5.12321	0.253684
212912_at	RPS6KA2	3.1607	5.30402	0.756384
216920_s_at	TARP /// TRGC2	3.15981	10.6697	0.666454
216667_at	ECRP	3.15154	6.51949	0.199094
210549_s_at	CCL23	3.15005	5.65686	0.514554
213475_s_at	ITGAL	3.14519	9.18913	0.843246
1555516_at	FOXP2	3.14399	5.1339	0.223923
213906_at	MYBL1	3.14373	5.30226	0.2362
208443_x_at	SHOX2	3.1383	5.34341	0.465441
230110_at	MCOLN2	3.12959	5.83153	0.514554
228772_at	HNMT	3.1287	4.63421	0.46333
222908_at	PIEZO2	3.12547	4.89975	0.915292
232201_at	NKD2	3.12296	6.23875	0.365817
230245_s_at	LOC283663	3.11826	8.03625	0.944451
233375_at	EFCAB2	3.11777	5.73239	0.346131
221858_at	TBC1D12	3.11737	5.68898	0.552998
238021_s_at	CRNDE	3.11511	9.80508	0.946761
204417_at	GALC	3.10241	6.74942	0.533958
203716_s_at	DPP4	3.09925	5.13945	0.886621
229354_at	AHRR	3.08981	8.36456	0.931165
202289_s_at	TACC2	3.08968	4.66402	0.411099
222774_s_at	NETO2	3.08773	7.56901	0.864129
230292_at	-	3.08702	6.36109	0.719512
212311_at	SEL1L3	3.08599	6.48658	0.866741
228737_at	TOX2	3.0856	4.94588	0.175618
213578_at	BMPR1A	3.07264	6.57869	0.925054
227499_at	FZD3	3.07002	4.51289	0.182215
227404_s_at	LOC100653132	3.06775	6.38508	0.821778
207224_s_at	SIGLEC7	3.06405	5.48366	0.796791
211668_s_at	PLAU	3.05899	6.99632	0.520988
1555962_at	B3GNT7	3.05845	6.89466	0.942925
225641_at	MEF2D	3.05461	7.56336	0.223923
204975_at	EMP2	3.05451	5.14384	0.757305
228097_at	MYLIP	3.05069	6.09615	0.223923
228056_s_at	NAPSB	3.04969	4.69206	0.243821
235736_at	LOC100287482	3.03891	5.43067	0.223923
219489_s_at	NXN	3.03612	5.17378	0.864562
220250_at	ZNF286A	3.03246	5.14222	0.402421
206907_at	TNFSF9	3.03198	5.25564	0.3039
203372_s_at	SOCS2	3.03061	6.70753	0.843246
223861_at	HORMAD1	3.02596	4.67809	0.923339
226415_at	VAT1L	3.0213	5.30549	0.182718
202022_at	ALDOC	3.02102	6.1178	0.746273
217728_at	S100A6	3.02002	7.36979	0.873967
226722_at	FAM20C	3.01963	6.67613	0.760599
212816_s_at	CBS	3.01886	6.25583	0.784393
204745_x_at	MT1G	3.01871	7.59447	0.925824
225996_at	LONRF2	3.00883	4.61297	0.922566
237431_at	LOC100506882	3.00856	6.71432	0.726665
222317_at	PDE3B	3.00686	7.06954	0.869307
205798_at	IL7R	3.00075	5.83267	0.370447
1559034_at	SIRPB2	2.98645	6.0865	0.874355
203603_s_at	ZEB2	2.97101	8.35018	0.444515
1555963_x_at	B3GNT7	2.96762	6.96705	0.945642
230741_at	-	2.96726	5.64262	0.858686
224740_at	C5orf43	2.96488	8.71997	0.944451
208454_s_at	CPQ	2.96329	5.19337	0.103267
201627_s_at	INSIG1	2.96272	9.1332	0.251274
220066_at	NOD2	2.9557	6.12122	0.796791
230760_at	ZFY	2.95124	5.87016	0.886621
227036_at	RASAL2	2.9486	5.49808	0.301602
1556043_a_at	TTN-AS1	2.9477	6.11703	0.662594
204363_at	F3	2.94697	6.23061	0.341509
1554892_a_at	MS4A3	2.94065	7.07407	0.949074
223887_at	GPR132	2.93873	6.17592	0.886621
205582_s_at	GGT5	2.93805	5.46678	0.726549
206953_s_at	LPHN2	2.93745	4.70021	0.914495
205780_at	BIK	2.93612	6.43381	0.900223
1555904_at	-	2.93449	5.72121	0.531818
225351_at	FAM45A	2.93154	9.39264	0.270761
227838_at	UNC5C	2.93132	5.14922	0.910011
224799_at	NDFIP2	2.93091	7.61856	0.798878
211456_x_at	MT1P2	2.93018	8.48505	0.869307
244008_at	PARP8	2.92984	7.4484	0.919112
230988_at	ADD2	2.92762	4.89333	0.139826
1553436_at	MUC19	2.92394	5.60469	0.836258
225079_at	EMP2	2.92321	4.81177	0.843765
202887_s_at	DDIT4	2.91319	8.7915	0.869436
1555630_a_at	NARR /// RAB34	2.91098	8.76883	0.925046
224801_at	NDFIP2	2.90831	6.16817	0.705803
204410_at	EIF1AY	2.90306	6.67411	0.941165
1570361_a_at	-	2.9005	4.66708	0.531818
232231_at	RUNX2	2.90002	9.03079	0.850868
204072_s_at	FRY	2.89931	8.66054	0.858716
226576_at	ARHGAP26	2.89751	5.95335	0.301602
227140_at	INHBA	2.89457	4.57142	0.919112
206277_at	P2RY2	2.89207	6.88285	0.930601
222025_s_at	OPLAH	2.8823	4.6394	0.103267
204735_at	PDE4A	2.87896	5.85229	0.748352
214131_at	TXLNG2P	2.87805	6.01862	0.875373
236846_at	LOC284757	2.8747	6.5537	0.922355
218486_at	KLF11	2.87186	4.79757	0.865904
223961_s_at	CISH	2.86654	7.79922	0.64661
1566880_at	-	2.86432	5.21298	0.0922506
210220_at	FZD2	2.85901	6.74046	0.732326
236491_at	BCL2L10	2.85896	4.64724	0.921223
209663_s_at	ITGA7	2.8579	4.80449	0.103267
57540_at	RBKS	2.85764	6.02646	0.660462
228083_at	CACNA2D4	2.85654	8.01288	0.919112
219602_s_at	PIEZO2	2.8503	5.5145	0.93602
1569110_x_at	LOC728613	2.84745	4.99786	0.776274
201426_s_at	VIM	2.84726	10.1782	0.811455
236465_at	RNF175	2.83626	4.87234	0.402421
232636_at	SLITRK4	2.83524	4.65106	0.158311
207275_s_at	ACSL1	2.83428	7.86531	0.847877
212543_at	AIM1	2.83201	7.6234	0.934776
91816_f_at	MEX3D	2.8302	5.88173	0.381314
238513_at	PRRG4	2.82217	6.91944	0.64707
217028_at	CXCR4	2.82102	9.99757	0.922566
201392_s_at	IGF2R	2.81582	7.00569	0.843246
213975_s_at	LYZ	2.81366	11.4182	0.909474
1553311_at	C20orf197	2.80877	7.52254	0.906079
1562511_at	LYST	2.8078	6.23966	0.870651
1564204_at	FAM91A2	2.80483	5.14824	0.476893
231124_x_at	LY9	2.80409	5.26862	0.243821
213120_at	UHRF1BP1L	2.79865	5.39686	0.619444
208502_s_at	PITX1	2.79159	5.45019	0.94751
235593_at	ZEB2	2.79056	7.78092	0.693914
222116_s_at	TBC1D16	2.79012	6.01137	0.384303
218326_s_at	LGR4	2.78558	4.60806	0.907575
212657_s_at	IL1RN	2.78276	5.62635	0.418396
214920_at	THSD7A	2.78241	4.67445	0.667627
209031_at	CADM1	2.77514	5.40781	0.921223
227361_at	HS3ST3B1	2.77472	6.05135	0.46018
1552690_a_at	CACNA2D4	2.77447	6.23607	0.408062
206111_at	RNASE2	2.77415	9.44298	0.869084
1554503_a_at	OSCAR	2.77322	5.61512	0.539076
213085_s_at	WWC1	2.77184	5.13347	0.199094
222222_s_at	HOMER3	2.77099	5.07848	0.2362
216015_s_at	NLRP3	2.76487	5.4128	0.281877
220581_at	CCDC170	2.7553	5.06671	0.41384
208370_s_at	RCAN1	2.75371	7.51405	0.638973
1405_i_at	CCL5	2.75039	5.95135	0.800097
221218_s_at	TPK1	2.74986	6.52779	0.362152
226125_at	LOC100288152	2.74812	6.12618	0.702546
1556034_s_at	MTMR11	2.74319	5.14713	0.102379
223646_s_at	TXLNG2P	2.74178	6.6714	0.924138
1554077_a_at	TMEM53	2.73561	5.66032	0.4094
201506_at	LOC100652886 /// LOC100653157 /// TGFBI	2.72905	5.04346	0.925457
201694_s_at	EGR1	2.72842	5.84166	0.796791
232725_s_at	MS4A6A	2.72747	4.56017	0.13734
235256_s_at	GALM	2.72468	6.44488	0.501682
205944_s_at	CLTCL1	2.7244	6.85426	0.927833
209297_at	ITSN1	2.72319	6.54391	0.821218
1555728_a_at	MS4A4A	2.72224	4.89252	0.544652
1560662_s_at	WHAMMP2 /// WHAMMP3	2.71857	7.47396	0.459447
1555702_a_at	ST3GAL3	2.71671	6.34081	0.700501
205891_at	ADORA2B /// LOC100652851 /// LOC100653318	2.71344	6.27389	0.679672
203853_s_at	GAB2	2.71126	7.06121	0.792481
218802_at	CCDC109B	2.71042	6.46287	0.933824
224710_at	NARR /// RAB34	2.70612	8.61003	0.923239
210512_s_at	VEGFA	2.70049	9.4395	0.766253
231969_at	STOX2	2.69775	5.58191	0.858922
203518_at	LYST	2.69511	9.39185	0.870794
217388_s_at	KYNU	2.69036	7.13062	0.951004
226436_at	RASSF4	2.68958	7.30915	0.937401
225726_s_at	PLEKHH1	2.68874	5.19109	0.256576
214326_x_at	JUND	2.6878	7.32661	0.301602
242186_x_at	LPHN3	2.68743	4.35291	0.330306
202363_at	SPOCK1	2.68566	4.87633	0.432541
225078_at	EMP2	2.68369	4.91728	0.870794
209193_at	PIM1	2.68273	8.79218	0.909165
239072_at	EMB	2.68151	5.66273	0.656941
209288_s_at	CDC42EP3	2.68052	8.81792	0.353079
212154_at	SDC2	2.68003	4.73235	0.890601
210377_at	ACSM3	2.6793	5.5614	0.418396
225905_s_at	ST3GAL3	2.67802	7.11863	0.270761
203335_at	PHYH	2.6733	8.07904	0.933824
228625_at	CITED4	2.67017	5.96577	0.821218
217165_x_at	MT1F	2.66916	7.86039	0.869307
1555678_at	ST3GAL3	2.66681	4.81464	0.267299
223608_at	EFCAB2	2.66384	7.08947	0.735972
219714_s_at	CACNA2D3	2.66095	6.41341	0.925716
232724_at	MS4A6A	2.65928	5.76606	0.27843
223696_at	ARSD	2.65477	5.11796	0.521875
219316_s_at	FLVCR2	2.64982	5.22389	0.783385
209213_at	CBR1	2.64839	6.84731	0.878936
203997_at	PTPN3	2.64435	5.26308	0.54775
229373_at	-	2.63946	7.48773	0.80938
211658_at	PRDX2	2.6385	6.81988	0.917818
220004_at	DDX43	2.63268	4.67302	0.909819
225280_x_at	ARSD	2.63245	5.64638	0.793731
211336_x_at	LILRB1	2.6307	5.94275	0.468272
204507_s_at	PPP3R1	2.62963	6.31592	0.51828
205001_s_at	DDX3Y	2.62804	6.47505	0.937401
228365_at	CPNE8	2.62516	5.53537	0.87466
228098_s_at	MYLIP	2.62343	8.42923	0.148031
221804_s_at	FAM45A /// FAM45B	2.62211	10.8084	0.432541
220319_s_at	MYLIP	2.62191	6.66928	0.170137
223501_at	TNFSF13B	2.62175	9.24238	0.944451
239296_at	-	2.62044	8.59607	0.863162
1557534_at	LOC339862	2.61785	5.93276	0.89814
203080_s_at	BAZ2B	2.61586	9.13935	0.17775
226907_at	PPP1R14C	2.60706	5.28391	0.630974
235535_x_at	FRG1 /// FRG1B /// LOC100289097	2.60468	6.89917	0.64661
217521_at	HAL	2.59215	5.93497	0.343441
227432_s_at	-	2.58458	9.64032	0.893893
239835_at	KBTBD8	2.58446	7.11991	0.847877
41644_at	SASH1	2.58434	5.0434	0.913401
230008_at	THSD7A	2.58383	5.00687	0.776274
1568720_at	ZNF506	2.58142	5.36687	0.183669
206925_at	ST8SIA4	2.57729	5.39961	0.857002
209166_s_at	MAN2B1	2.57386	9.38189	0.886621
207636_at	SERPINI2	2.57133	4.76167	0.0922506
201360_at	CST3	2.56363	9.4872	0.921223
204906_at	RPS6KA2	2.55761	5.76222	0.796654
202545_at	PRKCD	2.55516	8.08447	0.922615
223645_s_at	TXLNG2P	2.55453	6.17077	0.929163
236723_at	-	2.54361	6.087	0.465441
229638_at	IRX3	2.54305	8.8926	0.959935
218345_at	TMEM176A	2.5424	5.21424	0.869436
218529_at	CD320	2.54232	6.91089	0.501377
234985_at	LDLRAD3	2.53969	7.0706	0.922473
37986_at	EPOR	2.5356	5.66293	0.2362
206700_s_at	KDM5D	2.52566	7.09876	0.944451
223120_at	FUCA2	2.52397	7.49585	0.796654
228108_at	PPM1L	2.52354	5.43854	0.65547
227388_at	TUSC1	2.52009	5.99575	0.910011
209191_at	TUBB6	2.51052	8.64963	0.949074
1562098_at	-	2.50921	5.46026	0.332452
1565754_x_at	FGD2	2.50899	4.94944	0.644041
204999_s_at	ATF5	2.50152	6.67992	0.925824
221223_x_at	CISH	2.50052	8.59227	0.635865
229307_at	ANKRD28	2.4967	8.33885	0.667627
219155_at	PITPNC1	2.49467	8.48314	0.445526
228333_at	ZEB2	2.49122	8.57154	0.720999
207104_x_at	LILRB1	2.4912	5.73199	0.465441
216598_s_at	CCL2	2.49002	5.36698	0.927744
204276_at	TK2	2.48866	6.4145	0.520988
228293_at	DEPDC7	2.4879	5.46872	0.875516
224301_x_at	H2AFJ	2.48557	7.72299	0.890806
244297_at	ANKRD18A	2.48518	6.77094	0.945644
224794_s_at	CERCAM /// LOC100506065	2.48151	5.54064	0.743999
1554600_s_at	LMNA	2.47437	5.66253	0.875797
242197_x_at	CD36	2.47341	4.40175	0.116183
1553138_a_at	ANKLE1	2.47276	6.56946	0.497311
204589_at	NUAK1	2.46956	4.7953	0.163537
220727_at	KCNK10	2.4684	5.30387	0.922473
46665_at	SEMA4C	2.46299	7.78025	0.843246
229084_at	CNTN4	2.46229	4.37422	0.923232
204393_s_at	ACPP	2.46132	6.11742	0.925598
1554579_a_at	MYO18B	2.45814	5.05068	0.917275
1553027_a_at	KLHL4	2.45791	4.66083	0.931165
222496_s_at	RBM47	2.45079	4.86008	0.923035
1557450_s_at	WHAMMP2	2.44964	7.59331	0.412671
209859_at	TRIM9	2.44615	5.53471	0.784393
207704_s_at	GAS7	2.44531	4.85643	0.614279
231736_x_at	MGST1	2.44133	9.73619	0.960612
1563088_a_at	LOC284837	2.43915	5.11231	0.2265
216766_at	-	2.4315	5.89849	0.761602
202180_s_at	MVP	2.42916	5.6522	0.346827
232072_at	-	2.42703	5.4206	0.507884
203178_at	GATM	2.42612	4.89039	0.914495
242511_at	-	2.42608	5.03362	0.253021
223809_at	RGS18	2.422	7.2565	0.926892
213400_s_at	TBL1X	2.41897	8.81736	0.64661
226444_at	-	2.41845	6.49207	0.692932
232948_at	-	2.41762	4.90511	0.125203
206771_at	UPK3A	2.41715	5.95894	0.886621
240793_at	TTN	2.41563	5.46074	0.552998
242399_at	-	2.4134	5.59461	0.815212
223377_x_at	CISH	2.41304	9.04385	0.64707
210105_s_at	FYN	2.40986	7.00974	0.951556
1557263_s_at	-	2.4088	6.38764	0.551825
211661_x_at	PTAFR	2.40879	7.18005	0.919585
200962_at	RPL31	2.40741	9.35261	0.870678
204646_at	DPYD	2.40516	8.04812	0.936585
236840_at	C12orf56	2.39974	4.66185	0.922473
204498_s_at	ADCY9	2.39865	4.93083	0.497311
208591_s_at	PDE3B	2.39716	6.80381	0.689034
209448_at	HTATIP2	2.39712	7.44763	0.918643
223343_at	MS4A7	2.39651	6.69045	0.886621
218888_s_at	NETO2	2.39441	8.72037	0.904501
227052_at	-	2.38909	6.09727	0.375584
1555600_s_at	APOL4	2.38892	6.1078	0.925046
227900_at	CBLB	2.38773	4.83354	0.870794
231241_at	-	2.38556	4.72024	0.875838
212171_x_at	VEGFA	2.38347	7.34509	0.780347
225245_x_at	H2AFJ	2.38011	7.76252	0.918643
1562194_at	-	2.378	8.81484	0.598146
209189_at	FOS	2.37784	5.64057	0.603933
202954_at	UBE2C	2.37657	9.7213	0.925046
226446_at	HES6	2.37613	7.05787	0.925046
206130_s_at	ASGR2	2.37571	5.26736	0.497311
200629_at	WARS	2.36944	10.3241	0.886621
213303_x_at	ZBTB7A	2.3677	5.4686	0.343441
205479_s_at	PLAU	2.36555	8.04403	0.854552
239331_at	-	2.36456	7.19226	0.77341
202014_at	PPP1R15A	2.35861	5.48248	0.282134
227256_at	USP31	2.35342	6.94388	0.839425
222570_at	NCS1	2.34775	5.06529	0.370447
211138_s_at	KMO	2.34309	5.20689	0.603933
226132_s_at	MANEAL	2.33494	6.1294	0.785492
225786_at	HNRNPU-AS1	2.33037	9.70637	0.533958
205741_s_at	DTNA	2.33002	4.79756	0.239124
1557797_a_at	-	2.32987	6.97187	0.921223
224918_x_at	MGST1	2.32986	9.83622	0.960612
213236_at	SASH1	2.32945	4.96895	0.923399
232034_at	LINC00537	2.32837	6.88866	0.199094
227604_at	TMEM185B	2.32725	5.74416	0.282134
227210_at	SFMBT2	2.32369	8.52079	0.706492
224430_s_at	MTO1	2.3197	9.55192	0.805651
213713_s_at	GLB1L2	2.3177	5.30083	0.505327
208116_s_at	MAN1A1	2.31749	6.1741	0.949074
206011_at	CASP1	2.31643	6.3968	0.886621
234423_x_at	-	2.31248	9.60779	0.593865
224990_at	C4orf34	2.3102	5.58321	0.658985
204655_at	CCL5	2.30642	6.42332	0.835092
228523_at	NANOS1	2.30613	4.92338	0.827794
216733_s_at	GATM	2.30592	5.17688	0.765429
52975_at	FAM125B	2.30521	6.36615	0.804005
219506_at	C1orf54	2.30468	6.89223	0.937401
205865_at	ARID3A	2.30321	7.85734	0.764167
219991_at	SLC2A9	2.30276	5.43846	0.505327
212841_s_at	PPFIBP2	2.30113	5.51151	0.654455
36499_at	CELSR2	2.30003	4.8503	0.497311
217858_s_at	ARMCX3	2.29853	7.12237	0.921223
226745_at	CYP4V2	2.29671	5.49064	0.418396
214078_at	-	2.29091	4.1336	0.921771
238603_at	LOC254559	2.29003	4.75644	0.629577
201050_at	PLD3	2.28928	7.49497	0.611419
1559117_at	-	2.28917	7.52035	0.918643
230261_at	ST8SIA4	2.28141	6.25804	0.451236
226249_at	SNX30	2.28129	6.80093	0.847877
215925_s_at	CD72	2.27942	4.92801	0.666762
227176_at	SLC2A13	2.27726	5.18649	0.465441
234312_s_at	ACSS2	2.27665	7.17158	0.775972
235275_at	BMP8B	2.27507	4.75224	0.301602
224989_at	-	2.27322	4.46017	0.821711
218035_s_at	RBM47	2.27151	5.36201	0.949074
211924_s_at	PLAUR	2.27141	7.47712	0.906079
235085_at	SGK223	2.27027	9.34784	0.800097
225060_at	LRP11	2.27003	6.73115	0.716802
242366_at	-	2.26887	7.99106	0.18888
210264_at	GPR35	2.26588	7.0061	0.391454
233944_at	-	2.26554	6.24039	0.963734
213668_s_at	SOX4	2.26546	7.63649	0.886621
204326_x_at	MT1X	2.26403	8.76903	0.89582
236745_at	CCDC78	2.26178	4.64256	0.624606
205099_s_at	CCR1	2.25898	6.62769	0.557011
213375_s_at	N4BP2L1	2.25868	8.5208	0.875876
221658_s_at	IL21R	2.25775	5.30583	0.784308
224595_at	SLC44A1	2.25746	10.6228	0.556251
1563802_at	LOC284551	2.25729	4.86792	0.27843
209550_at	NDN	2.25512	5.26187	0.926334
203751_x_at	JUND	2.25426	7.39884	0.465441
241394_at	-	2.25379	4.41704	0.540103
208581_x_at	MT1X	2.25302	9.13217	0.888239
223046_at	EGLN1	2.25106	8.06657	0.946463
1565752_at	FGD2	2.24775	5.0573	0.689034
1570007_at	LRRC8C	2.24713	5.81417	0.409785
228094_at	AMICA1	2.24704	6.52652	0.925824
210001_s_at	SOCS1	2.24636	6.31196	0.765429
208121_s_at	PTPRO	2.24547	4.42352	0.921771
219895_at	FAM70A	2.24497	4.07289	0.904652
209287_s_at	CDC42EP3	2.24401	6.5793	0.416824
1556064_at	LOC284926	2.24353	5.6539	0.645087
208146_s_at	CPVL	2.24349	4.42984	0.909161
221974_at	IPW /// LOC100506948 /// SNORD107 /// SNORD115-13 /// SNORD115-26 /// SNORD115-7 /// SNORD116-28 /// SNRPN	2.24018	7.14867	0.706894
202284_s_at	CDKN1A	2.23871	7.03096	0.92017
227184_at	PTAFR	2.23823	8.06335	0.922566
201887_at	IL13RA1	2.23723	7.02601	0.922473
236277_at	-	2.23711	4.28086	0.921771
204998_s_at	ATF5	2.23525	7.7238	0.949002
229603_at	BBS12	2.23455	5.54397	0.89582
227467_at	RDH10	2.23168	6.371	0.870794
223360_at	C21orf56	2.23109	6.39666	0.923232
207180_s_at	HTATIP2	2.23059	6.68882	0.870678
50221_at	TFEB	2.2294	5.93008	0.623805
206960_at	LPAR4	2.22916	5.3741	0.345054
226021_at	RDH10	2.2282	6.96858	0.89814
229883_at	GRIN2D	2.2277	5.97196	0.910011
201416_at	SOX4	2.22597	8.87509	0.793731
238733_at	-	2.22596	5.066	0.751159
231040_at	-	2.22379	4.5394	0.914495
214591_at	KLHL4	2.22375	4.38284	0.922473
244300_at	-	2.22368	4.67581	0.243821
221582_at	HIST3H2A	2.22321	7.58468	0.925598
204158_s_at	TCIRG1	2.22262	8.67743	0.950852
1554704_at	ATP8B3	2.22195	6.78436	0.794714
211742_s_at	EVI2B	2.21842	9.42226	0.870678
1555833_a_at	IRGQ	2.21379	7.21309	0.797173
205414_s_at	ARHGAP44	2.2132	4.723	0.921771
1553972_a_at	CBS	2.21215	7.29804	0.843246
236444_x_at	-	2.21195	4.18437	0.920385
221651_x_at	IGK@ /// IGKC /// LOC100294406	2.21118	6.41338	0.465441
1555759_a_at	CCL5	2.20551	6.67366	0.490564
231207_at	-	2.2032	6.53566	0.870678
225389_at	BTBD6	2.20306	6.92688	0.922473
216000_at	-	2.20301	5.13481	0.139826
209587_at	PITX1	2.20256	5.22325	0.949074
228314_at	LRRC8C	2.20162	9.08774	0.282134
225080_at	MYO1C	2.19944	5.13342	0.407144
222866_s_at	FLVCR2	2.19788	4.98323	0.657987
231114_at	SPATA22	2.19766	4.26368	0.925598
217497_at	TYMP	2.19543	4.63227	0.269307
225802_at	TOP1MT	2.19455	9.48591	0.783645
216950_s_at	FCGR1A /// FCGR1B /// FCGR1C	2.18961	7.48005	0.850022
204221_x_at	GLIPR1	2.18897	6.80895	0.755718
235740_at	MCTP1	2.18442	5.41431	0.810394
225473_at	SOGA1	2.18336	6.42798	0.751876
203305_at	F13A1	2.18252	5.34958	0.247561
1562051_at	LOC284757 /// LOC729296	2.18178	5.68488	0.923232
224359_s_at	HOOK3	2.18163	6.10463	0.785492
203300_x_at	AP1S2	2.17659	9.33149	0.182718
238619_at	-	2.17208	6.9573	0.875838
219689_at	SEMA3G	2.17158	4.87198	0.429572
201105_at	LGALS1	2.17071	11.6449	0.951556
223695_s_at	ARSD	2.17011	4.65575	0.797948
210845_s_at	PLAUR	2.16929	7.68479	0.919112
211200_s_at	EFCAB2	2.16748	7.08016	0.89814
225293_at	COL27A1	2.16689	4.97945	0.64661
241484_x_at	-	2.16422	4.91036	0.796791
218913_s_at	GMIP	2.16365	8.52707	0.871098
201867_s_at	TBL1X	2.16347	6.32105	0.614127
201828_x_at	FAM127A	2.1633	6.31637	0.70581
224596_at	SLC44A1	2.16289	11.2889	0.742812
210511_s_at	INHBA	2.1622	4.62724	0.897218
220252_x_at	CXorf21	2.15919	9.71388	0.601166
242943_at	ST8SIA4	2.15716	6.56988	0.922473
230175_s_at	DCBLD2	2.15596	5.87984	0.934831
235603_at	HNRNPU	2.15544	7.00982	0.693914
213478_at	KAZN	2.15482	5.15712	0.937401
204506_at	PPP3R1	2.15194	6.95175	0.800202
221909_at	RNFT2	2.15161	4.57456	0.878404
203521_s_at	ZNF318	2.15133	7.17874	0.869307
224923_at	TTC7A	2.14864	7.05666	0.811455
239963_at	-	2.14847	8.85858	0.723536
1560100_at	DLX1	2.14829	5.20946	0.282134
236192_at	HOOK3	2.14764	8.19756	0.638973
1558315_s_at	HOOK3	2.14753	4.95541	0.402421
240652_at	-	2.14726	8.08358	0.910011
228776_at	GJC1	2.14688	4.62846	0.936585
239089_at	-	2.1466	4.40936	0.418396
222330_at	-	2.14408	5.57626	0.897218
238129_s_at	FZD2	2.14323	5.67706	0.270761
205717_x_at	PCDHGA1 /// PCDHGA10 /// PCDHGA11 /// PCDHGA12 /// PCDHGA2 /// PCDHGA3 /// PCDHGA4 /// PCDHGA5 /// PCDHGA6 /// PCDHGA7 /// PCDHGA8 /// PCDHGA9 /// PCDHGB1 /// PCDHGB2 /// PCDHGB3 /// PCDHGB4 /// PCDHGB5 /// PCDHGB6 /// PCDHGB7 /// PCDHGC3 /// PCDHGC4 /// PCDHGC5	2.14289	5.5067	0.888239
1558011_at	LOC100506903 /// LOC100652783 /// LOC100652799 /// LOC100653060 /// LOC728093	2.14045	6.06712	0.735972
230680_at	SLITRK4	2.14022	4.44479	0.539076
203821_at	HBEGF	2.13826	6.08744	0.281877
215464_s_at	P2RX5-TAX1BP3 /// TAX1BP3	2.13703	7.62611	0.734284
204569_at	ICK	2.13424	5.7093	0.86113
205726_at	DIAPH2	2.13226	7.51992	0.944451
225061_at	DNAJA4	2.13199	6.61988	0.921223
210357_s_at	SMOX	2.13182	6.60535	0.726549
201579_at	FAT1	2.13111	5.87511	0.959876
210239_at	IRX5	2.13111	6.39451	0.910011
226597_at	REEP6	2.13074	5.61296	0.847877
221877_at	IRGQ	2.13014	7.04302	0.743779
217948_at	FAM127B	2.12864	5.9285	0.870678
224950_at	PTGFRN	2.12767	5.45266	0.64661
225763_at	RCSD1	2.12537	8.61338	0.641221
213716_s_at	SECTM1	2.12496	4.88518	0.301602
211067_s_at	GAS7	2.12351	6.19318	0.879326
229670_at	-	2.12344	8.34622	0.924049
201625_s_at	INSIG1	2.12154	8.44723	0.649065
238907_at	ZNF780A	2.12142	5.26968	0.311479
201963_at	ACSL1	2.11854	9.18756	0.792481
204277_s_at	TK2	2.11762	4.8048	0.13734
205098_at	CCR1	2.11593	8.54892	0.552998
226789_at	EMB	2.11443	11.3112	0.64661
227135_at	NAAA	2.11274	8.11023	0.798878
226103_at	NEXN	2.11073	5.25909	0.925065
211890_x_at	CAPN3	2.10905	4.91607	0.473766
210895_s_at	CD86	2.10753	5.25065	0.942925
223502_s_at	TNFSF13B	2.10733	9.87797	0.957451
1554606_at	CEP120	2.10722	5.4996	0.870651
205708_s_at	TRPM2	2.10539	6.75538	0.919112
218589_at	LPAR6	2.10533	6.06637	0.957389
1568949_at	PITPNC1	2.10477	6.10213	0.251133
210254_at	MS4A3	2.10395	8.49151	0.971979
227014_at	ASPHD2	2.10222	6.19515	0.361747
224795_x_at	IGK@ /// IGKC /// LOC100294406	2.09855	6.57999	0.503633
214012_at	ERAP1	2.09766	6.2075	0.883602
214467_at	GPR65	2.09694	6.32982	0.924049
205659_at	HDAC9	2.09673	5.80669	0.799207
201760_s_at	WSB2	2.09582	8.51526	0.940158
232618_at	TXLNG2P	2.09568	5.69424	0.945642
205047_s_at	ASNS	2.09507	9.62396	0.845017
214511_x_at	FCGR1B	2.0908	7.83603	0.789124
203221_at	TLE1	2.0906	4.85431	0.903452
206760_s_at	FCER2	2.09034	4.87074	0.667627
213582_at	ATP11A	2.08701	5.04473	0.509934
241017_at	RPL31 /// TBC1D8	2.08601	5.87965	0.925065
226728_at	SLC27A1	2.08587	6.91568	0.698619
211160_x_at	ACTN1	2.0851	7.65235	0.924049
226450_at	INSR	2.08456	6.63507	0.925046
229309_at	ADRB1	2.08225	4.38034	0.870794
240690_at	-	2.08083	7.17732	0.909161
236694_at	TXLNG2P	2.07967	6.35365	0.949074
229238_at	C17orf97	2.07965	5.05858	0.923035
213150_at	HOXA10	2.07905	8.16128	0.949074
223533_at	LRRC8C	2.07831	8.21252	0.64661
235505_s_at	LRPAP1	2.07812	6.99144	0.886621
1553849_at	CCDC26	2.07666	7.19806	0.925046
64488_at	IRGQ	2.076	7.05248	0.886621
214651_s_at	HOXA10-HOXA9 /// HOXA9 /// MIR196B	2.07396	9.92056	0.966535
233526_at	-	2.07342	5.83835	0.497311
236921_at	-	2.07126	8.10031	0.870678
211833_s_at	BAX	2.07055	8.37502	0.858716
204867_at	GCHFR	2.06885	6.83335	0.907684
205646_s_at	PAX6	2.06696	4.59768	0.921771
214786_at	MAP3K1	2.0668	4.90084	0.43414
238446_at	NAIP	2.06624	6.9428	0.917275
205789_at	CD1D	2.06519	5.08031	0.557811
203921_at	CHST2	2.06466	5.68163	0.533958
213693_s_at	MUC1	2.06423	5.20432	0.408062
238022_at	CRNDE	2.06412	7.95282	0.947998
219247_s_at	ZDHHC14	2.0617	6.94489	0.835092
210844_x_at	CTNNA1	2.06167	8.33481	0.949074
230648_at	LOC283663	2.0614	6.71706	0.941165
242272_at	ZNF785	2.05919	6.12436	0.900223
222663_at	RIOK2	2.05767	6.72276	0.199094
209441_at	RHOBTB2	2.05748	6.24631	0.627515
1560776_at	-	2.05643	5.20267	0.779821
227195_at	ZNF503	2.05626	5.72714	0.929464
1562012_at	LOC100506730	2.0558	6.04325	0.41379
221656_s_at	ARHGEF10L	2.05479	4.97698	0.437482
204137_at	GPR137B	2.05443	5.30244	0.467533
212517_at	ATRN	2.05331	8.37051	0.480264
201866_s_at	NR3C1	2.05317	7.02311	0.224688
1563792_at	AMN	2.04988	4.64644	0.270761
222444_at	ARMCX3	2.04758	5.89955	0.910011
225530_at	MOB3A	2.04689	9.64134	0.558925
203604_at	ZNF516	2.04668	7.56897	0.909165
210976_s_at	PFKM	2.04616	5.92498	0.918643
219036_at	CEP70	2.04502	7.63858	0.946761
209295_at	TNFRSF10B	2.04453	9.81241	0.920385
218184_at	TULP4	2.04402	6.75106	0.86005
223469_at	PGPEP1	2.04399	6.80071	0.465441
200872_at	S100A10	2.04382	8.27171	0.929163
217168_s_at	HERPUD1	2.04362	9.92889	0.800202
203431_s_at	ARHGAP32	2.04056	5.10439	0.83111
207572_at	EFCAB2	2.04044	4.58977	0.606946
232197_x_at	ARSB	2.03794	7.03531	0.607465
228617_at	XAF1	2.03772	8.18262	0.941387
213510_x_at	USP32P2	2.03742	8.88703	0.533958
241873_at	-	2.0368	4.13253	0.920487
1558668_s_at	SPATA22	2.03675	4.14376	0.925824
211367_s_at	CASP1	2.03651	6.49051	0.886621
226607_at	C20orf194	2.03599	7.70913	0.387671
201308_s_at	40787	2.03589	5.43758	0.846584
225286_at	ARSD	2.03328	6.41438	0.900223
222154_s_at	SPATS2L	2.03168	6.33601	0.781781
213784_at	IFT27	2.03157	5.31186	0.559437
229295_at	IL17RA	2.03145	8.35999	0.888239
37028_at	PPP1R15A	2.03063	6.41323	0.509934
203411_s_at	LMNA	2.02813	6.50895	0.933362
203547_at	CD4	2.02794	7.74168	0.945642
223485_at	HAGHL	2.02759	6.33744	0.869307
217513_at	MILR1	2.02589	6.00255	0.607465
235802_at	PLD4	2.02583	7.52891	0.926334
1559066_at	LOC158402	2.02569	4.64664	0.904901
221208_s_at	MSANTD2	2.02544	6.49216	0.488859
221671_x_at	IGK@ /// IGKC /// LOC100294406	2.02471	6.59581	0.497311
220122_at	MCTP1	2.02344	7.37774	0.726549
213293_s_at	TRIM22	2.02234	10.1263	0.945642
207676_at	ONECUT2	2.02216	4.48563	0.89814
203430_at	HEBP2	2.02098	10.3412	0.875876
200765_x_at	CTNNA1	2.01985	8.31031	0.954395
44822_s_at	MIER2	2.01952	6.47272	0.89582
206574_s_at	PTP4A3	2.01899	7.50214	0.910011
201626_at	INSIG1	2.01697	10.1712	0.33705
228176_at	S1PR3	2.01385	6.08791	0.94801
227512_at	MEX3A	2.01378	5.99474	0.679672
204858_s_at	TYMP	2.01216	4.93071	0.418396
214318_s_at	FRY	2.0121	5.79249	0.804005
205016_at	TGFA	2.0115	4.79628	0.774179
235900_at	SPNS3	2.00904	7.9815	0.910011
210681_s_at	USP15	2.00737	8.47069	0.961462
231167_at	-	2.00618	6.04393	0.886621
225869_s_at	UNC93B1	2.00429	7.12796	0.524423
202826_at	SPINT1	2.00426	5.65199	0.727584
64900_at	TMEM231	2.00342	4.74203	0.843246
218501_at	ARHGEF3	2.00142	8.60777	0.946761
55583_at	DOCK6	2.00106	5.25106	0.875838
226282_at	PTPN14	2.00054	6.66622	0.949074
235305_s_at	ECHDC2	1.99966	4.97055	0.479095
230836_at	ST8SIA4	1.99921	7.26968	0.879326
218266_s_at	NCS1	1.99797	4.67599	0.808625
232269_x_at	METRN	1.99779	6.38395	0.926334
218638_s_at	LOC100130872 /// SPON2	1.9972	5.29787	0.808625
1558517_s_at	LRRC8C	1.99622	8.18271	0.441647
201888_s_at	IL13RA1	1.99538	4.76382	0.607612
233518_at	-	1.99343	5.68957	0.910011
215591_at	SATB2	1.9925	5.55777	0.945613
229750_at	POU2F2	1.99178	5.8034	0.63276
203520_s_at	ZNF318	1.99164	6.64676	0.602576
1569597_at	-	1.98971	5.58585	0.353079
209298_s_at	ITSN1	1.98867	4.84134	0.711613
232793_at	-	1.98808	4.31864	0.870809
220709_at	ZNF556	1.98698	4.62504	0.343441
229429_x_at	LOC728855 /// LOC728875	1.98655	10.3046	0.923186
1554589_at	LENG9	1.98571	5.06062	0.727584
213388_at	LOC728802 /// PDE4DIP	1.9844	5.19703	0.875838
225683_x_at	PHPT1	1.98439	5.85999	0.43414
207075_at	NLRP3	1.98437	7.29908	0.870678
219099_at	C12orf5	1.98208	7.848	0.623805
213622_at	COL9A2	1.98119	5.07461	0.611419
214595_at	KCNG1	1.98009	4.48299	0.19014
209803_s_at	PHLDA2	1.97992	5.42145	0.935034
214475_x_at	CAPN3	1.97821	5.05149	0.578951
225919_s_at	C9orf72	1.97796	6.95186	0.886621
229715_at	B7H6	1.9778	8.02538	0.949074
219593_at	SLC15A3	1.97742	5.14655	0.650499
211149_at	UTY	1.97687	4.81756	0.843246
226612_at	UBE2QL1	1.9752	4.24391	0.921762
225805_at	HNRNPU	1.97353	8.915	0.243821
205718_at	ITGB7	1.97336	6.4803	0.3039
205593_s_at	PDE9A	1.97189	5.25642	0.949074
211495_x_at	TNFSF12 /// TNFSF12-TNFSF13 /// TNFSF13	1.97158	6.8024	0.408062
244548_at	-	1.96914	5.76917	0.910011
227384_s_at	LOC727820 /// LOC728855 /// LOC728875	1.96791	9.74443	0.934776
210548_at	CCL23	1.96789	4.64845	0.282134
214054_at	DOK2	1.96435	7.31234	0.269307
1552563_a_at	-	1.96387	4.51741	0.892293
209154_at	P2RX5-TAX1BP3 /// TAX1BP3	1.96349	10.0867	0.43414
227749_at	POU2F2	1.96239	6.80378	0.876253
227383_at	LOC727820	1.96225	9.31581	0.922473
209962_at	EPOR	1.96153	5.5332	0.497311
234976_x_at	MTHFD2	1.96034	5.97457	0.847877
205227_at	IL1RAP	1.95877	8.51644	0.825738
210162_s_at	NFATC1	1.9563	6.64978	0.821778
1565162_s_at	MGST1	1.95566	8.31772	0.961067
227345_at	TNFRSF10D	1.95551	7.23561	0.709664
214919_s_at	ANKHD1 /// ANKHD1-EIF4EBP3 /// EIF4EBP3	1.95404	7.99161	0.775444
208275_x_at	UTF1	1.95341	4.15072	0.919112
224818_at	SORT1	1.95234	6.22413	0.907684
239888_at	-	1.95185	5.84628	0.667627
204832_s_at	BMPR1A	1.95142	5.78973	0.943353
209357_at	CITED2	1.95127	9.74303	0.267299
204872_at	TLE4	1.95105	7.91792	0.929163
223320_s_at	ABCB10	1.94956	10.4297	0.804005
227015_at	ASPHD2	1.94869	4.95374	0.368894
220798_x_at	LPPR3	1.94834	5.96997	0.949074
224690_at	FAM210B	1.94793	7.45439	0.763894
209574_s_at	C18orf1	1.9464	7.03635	0.925598
238063_at	TMEM154	1.9455	7.79972	0.616064
235431_s_at	PELI3	1.94434	5.94208	0.505327
218716_x_at	MTO1	1.94286	10.0077	0.798878
230248_x_at	-	1.94276	5.13131	0.411099
241706_at	CPNE8	1.94158	5.88544	0.942925
202068_s_at	LDLR	1.94121	9.2453	0.865904
217743_s_at	TMEM30A	1.9409	9.36669	0.598146
61734_at	RCN3	1.93984	4.80981	0.498982
212830_at	MEGF9	1.93806	7.09247	0.925824
221973_at	LOC100506076 /// LOC100506123	1.93542	7.07473	0.865904
203585_at	ZNF185	1.93376	5.6304	0.949074
236769_at	LOC158402	1.93177	6.71583	0.931165
209349_at	RAD50	1.93084	6.10203	0.858692
218634_at	PHLDA3	1.9297	5.18436	0.821425
210609_s_at	TP53I3	1.92966	5.48679	0.402421
201857_at	ZFR	1.92793	11.3699	0.2362
201531_at	ZFP36	1.92787	8.43888	0.6247
219971_at	IL21R	1.92764	5.0493	0.875876
205441_at	OCEL1	1.92718	6.96432	0.603933
201869_s_at	TBL1X	1.92693	6.47131	0.497311
240527_at	-	1.92575	7.13322	0.558925
220710_at	ANP32A-IT1	1.92551	7.09128	0.861263
242133_s_at	-	1.925	6.52206	0.908093
229007_at	LOC283788	1.92433	6.28648	0.912527
229144_at	KAZN	1.92145	4.47712	0.934831
201856_s_at	ZFR	1.92066	8.58435	0.2265
213039_at	ARHGEF18	1.92047	9.80068	0.949074
201069_at	MMP2	1.91948	6.30714	0.946463
226901_at	C17orf58	1.91916	7.76399	0.84843
236047_at	XKR6	1.91799	4.43372	0.79401
243541_at	IL31RA	1.91766	4.08274	0.301602
227242_s_at	EBF3	1.91673	4.63288	0.529366
226592_at	ZNF618	1.9142	7.58602	0.465743
209079_x_at	PCDHGA1 /// PCDHGA10 /// PCDHGA11 /// PCDHGA12 /// PCDHGA2 /// PCDHGA3 /// PCDHGA4 /// PCDHGA5 /// PCDHGA6 /// PCDHGA7 /// PCDHGA8 /// PCDHGA9 /// PCDHGB1 /// PCDHGB2 /// PCDHGB3 /// PCDHGB4 /// PCDHGB5 /// PCDHGB6 /// PCDHGB7 /// PCDHGC3 /// PCDHGC4 /// PCDHGC5	1.91416	5.62019	0.909161
1559067_a_at	LOC158402	1.91395	6.78211	0.926892
238444_at	ZNF618	1.91197	7.42774	0.312662
236229_at	-	1.91186	7.30896	0.657987
202812_at	GAA	1.91159	6.14749	0.693914
241824_at	-	1.91139	6.1337	0.414902
221609_s_at	WNT6	1.91131	4.97853	0.521065
231579_s_at	TIMP2	1.91094	7.59115	0.949074
233931_at	-	1.91063	7.51764	0.876361
215921_at	NPIPL3	1.90844	6.81941	0.353444
206279_at	PRKY	1.90735	5.40021	0.426569
214240_at	GAL	1.90703	6.71934	0.965591
203739_at	ZNF217	1.90575	9.44791	0.371523
213792_s_at	INSR	1.90496	8.76725	0.942723
213568_at	OSR2	1.90478	4.42225	0.308112
222640_at	DNMT3A	1.90451	6.76031	0.660937
212110_at	SLC39A14	1.90285	9.91757	0.767844
202191_s_at	GAS7	1.90283	6.49845	0.944216
1554803_s_at	TRIM72	1.90077	4.70084	0.869436
219218_at	BAHCC1	1.89977	7.27923	0.941387
233030_at	PNPLA3	1.89936	5.0821	0.929163
238091_at	LOC100506388	1.89818	4.42654	0.926892
240984_at	-	1.8975	4.90576	0.501682
228412_at	LOC643072	1.89543	7.35709	0.921374
236551_at	ZNF311	1.89498	4.7848	0.533259
204526_s_at	TBC1D8	1.89368	7.50594	0.735234
212810_s_at	SLC1A4	1.89219	8.05931	0.888239
213242_x_at	KIAA0284	1.89029	4.90247	0.468272
237265_at	C16orf73 /// LINC00254	1.89008	4.28512	0.933362
243756_at	-	1.89002	4.35964	0.910011
226636_at	PLD1	1.88993	6.32079	0.914473
225585_at	RAP2A	1.88917	8.10841	0.900223
214510_at	GPR20	1.88706	4.97513	0.796791
200628_s_at	WARS	1.88547	9.6322	0.886621
1554948_at	-	1.8852	7.69867	0.590458
242564_at	-	1.88248	5.36544	0.879328
215836_s_at	PCDHGA1 /// PCDHGA10 /// PCDHGA11 /// PCDHGA12 /// PCDHGA2 /// PCDHGA3 /// PCDHGA4 /// PCDHGA5 /// PCDHGA6 /// PCDHGA7 /// PCDHGA8 /// PCDHGA9 /// PCDHGB1 /// PCDHGB2 /// PCDHGB3 /// PCDHGB4 /// PCDHGB5 /// PCDHGB6 /// PCDHGB7 /// PCDHGC3 /// PCDHGC4 /// PCDHGC5	1.88179	5.62274	0.929464
228188_at	FOSL2	1.88131	8.85969	0.895186
234068_s_at	AP2A1	1.87949	6.23166	0.870809
1555842_at	CYTH2	1.87871	6.54489	0.886621
230020_at	NAA38	1.87808	5.90433	0.888088
47550_at	LZTS1	1.87639	4.26807	0.188092
223129_x_at	MYLIP	1.87625	7.60994	0.353079
206050_s_at	RNH1	1.87546	9.83703	0.603933
220643_s_at	FAIM	1.87523	6.53242	0.94371
203973_s_at	CEBPD	1.87449	9.03967	0.946761
229874_x_at	LOC100506687	1.87419	8.807	0.933824
228497_at	SLC22A15	1.87402	7.89942	0.925598
223686_at	TPK1	1.87377	5.01172	0.43414
1563649_at	-	1.87364	4.10221	0.910011
209717_at	EVI5	1.87335	6.85979	0.843246
215807_s_at	PLXNB1	1.87263	5.0384	0.41379
214669_x_at	IGKC	1.87195	4.73683	0.247561
209695_at	PTP4A3	1.86696	7.92097	0.876253
209499_x_at	TNFSF12 /// TNFSF12-TNFSF13 /// TNFSF13	1.86659	7.5112	0.311479
207291_at	PRRG4	1.86649	6.41908	0.895667
240454_at	-	1.86632	5.68855	0.796187
233665_x_at	MTO1	1.86622	10.0682	0.823685
228855_at	NUDT7	1.86535	8.01102	0.48124
1568742_at	-	1.86488	6.21819	0.926334
226679_at	SLC26A11	1.86427	5.16859	0.886621
1569086_at	LOC100287177	1.86393	5.03785	0.89814
217820_s_at	ENAH	1.86337	5.06771	0.945716
206715_at	TFEC	1.86319	7.78765	0.956404
214438_at	HLX	1.86249	7.70531	0.949074
205306_x_at	KMO	1.86241	4.9704	0.764919
203508_at	TNFRSF1B	1.86196	7.77324	0.918643
235576_at	WDR27	1.8607	5.31876	0.680286
232530_at	PLD1	1.86059	5.83977	0.949074
204122_at	TYROBP	1.86032	9.59084	0.922473
235977_at	LONRF2	1.8596	4.51742	0.94371
213915_at	NKG7	1.85951	8.97588	0.850869
226844_at	MOB3B	1.85914	4.99669	0.371523
214690_at	TAF1B	1.85888	6.34608	0.540103
203438_at	STC2	1.85875	5.21196	0.869307
213843_x_at	SLC6A8	1.85605	4.33512	0.914495
218276_s_at	SAV1	1.85594	6.77723	0.638973
1563549_a_at	ANO8	1.85539	5.6846	0.722129
1554478_a_at	HEATR3	1.85537	6.77139	0.941919
232615_at	-	1.85374	10.1642	0.929163
202672_s_at	ATF3	1.85365	5.21659	0.803742
213793_s_at	HOMER1	1.85281	7.55779	0.938263
1558409_at	-	1.85148	5.31019	0.918643
203313_s_at	TGIF1	1.85129	7.20623	0.904501
223130_s_at	MYLIP	1.85035	8.66929	0.158311
201417_at	SOX4	1.84903	10.8604	0.870809
232463_at	PPP2R3B-AS1	1.84896	5.55431	0.612755
224917_at	MIR21	1.84759	8.22144	0.270761
202897_at	SIRPA	1.84731	7.77817	0.929803
226395_at	HOOK3	1.84677	9.20842	0.786086
208478_s_at	BAX	1.84407	8.31555	0.89025
243745_at	-	1.84387	5.3094	0.909333
235067_at	MKLN1	1.84147	6.9533	0.869436
204859_s_at	APAF1	1.84109	8.31341	0.847877
240280_at	UFSP1	1.84087	4.78862	0.430537
227647_at	KCNE3	1.8402	8.24747	0.658948
225825_at	C20orf194	1.84003	7.1378	0.775972
201418_s_at	SOX4	1.83893	8.20917	0.873473
238767_at	-	1.83876	5.48571	0.64661
222001_x_at	LOC728855 /// LOC728875	1.83868	9.08547	0.904501
214866_at	PLAUR	1.8364	6.1258	0.921762
1562067_at	-	1.83633	5.30342	0.783645
1556932_at	-	1.83599	5.18681	0.611514
237245_at	-	1.83533	5.27047	0.558925
205500_at	C5	1.83351	5.72225	0.940255
218284_at	SMAD3	1.83339	6.58505	0.895667
219462_at	TMEM53	1.83309	6.13656	0.524423
206373_at	ZIC1	1.82854	4.4693	0.926334
1562234_a_at	NAV3	1.82749	4.3329	0.330306
201896_s_at	PSRC1	1.82667	6.94397	0.888239
1569496_s_at	LOC100130872	1.82496	6.30414	0.849838
229695_at	-	1.82467	6.04409	0.922615
1553906_s_at	FGD2	1.82377	8.00621	0.759845
210513_s_at	VEGFA	1.82338	6.00818	0.870678
240228_at	CSMD3	1.82247	4.35292	0.940255
218552_at	ECHDC2	1.82039	7.11941	0.9283
220162_s_at	CARD9	1.8174	6.62683	0.945716
214129_at	LOC728802 /// PDE4DIP	1.81629	5.62778	0.918643
230131_x_at	ARSD	1.81591	4.98222	0.784672
227959_at	-	1.81573	4.88274	0.886621
225744_at	ZDHHC8	1.81546	6.9204	0.843246
225544_at	TBX3	1.81492	4.67701	0.556502
39248_at	AQP3	1.81459	4.39408	0.925046
1556165_at	-	1.81431	4.4392	0.811455
227172_at	TMEM116	1.81412	6.75203	0.761602
211066_x_at	PCDHGA1 /// PCDHGA10 /// PCDHGA11 /// PCDHGA12 /// PCDHGA2 /// PCDHGA3 /// PCDHGA4 /// PCDHGA5 /// PCDHGA6 /// PCDHGA7 /// PCDHGA8 /// PCDHGA9 /// PCDHGB1 /// PCDHGB2 /// PCDHGB3 /// PCDHGB4 /// PCDHGB5 /// PCDHGB6 /// PCDHGB7 /// PCDHGC3 /// PCDHGC4 /// PCDHGC5	1.81365	6.00442	0.929803
217853_at	TNS3	1.81333	8.71683	0.961486
226530_at	BMF	1.81313	6.53878	0.886621
227243_s_at	EBF3	1.81155	5.09991	0.913401
231858_x_at	AP5B1	1.81143	6.29461	0.779383
240165_at	-	1.81022	6.5196	0.609738
233337_s_at	SEZ6L2	1.81001	4.64871	0.926334
235975_at	MTO1	1.80881	4.69822	0.888239
212185_x_at	MT2A	1.80811	9.70947	0.9283
219908_at	DKK2	1.80802	3.97551	0.897218
235076_at	CALCOCO2	1.808	6.87218	0.886621
243166_at	SLC30A5	1.80699	5.68297	0.829374
229568_at	MOB3B	1.80675	4.27407	0.243821
1565951_s_at	CHML	1.80436	7.45464	0.837721
242288_s_at	EMILIN2	1.804	4.71868	0.302608
1555259_at	ZAK	1.80367	5.88982	0.270761
205068_s_at	ARHGAP26	1.80217	6.27878	0.896797
226364_at	HIP1	1.80151	6.41867	0.925046
210368_at	PCDHGA8	1.8015	5.65387	0.862664
205196_s_at	AP1S1	1.80056	6.89618	0.875838
226080_at	SSH2	1.80055	7.36298	0.565749
224839_s_at	GPT2	1.80028	7.66323	0.888239
1556590_s_at	-	1.79968	7.93348	0.94371
218051_s_at	NT5DC2	1.79772	8.43117	0.43414
1558588_at	LOC728855 /// LOC728875	1.79707	5.1046	0.638973
211421_s_at	RET	1.79681	4.89077	0.497311
226065_at	PRICKLE1	1.79676	6.52366	0.908357
205686_s_at	CD86	1.79671	4.54978	0.925598
203232_s_at	ATXN1	1.79652	6.70777	0.938263
1559523_at	-	1.79349	4.83533	0.223923
210926_at	POTEKP	1.79293	7.3524	0.533958
218625_at	NRN1	1.79289	5.68576	0.957214
1559263_s_at	ZC3H12D	1.7927	7.39738	0.858692
226418_at	ERGIC2	1.79161	4.7696	0.680286
230961_at	-	1.79125	6.12352	0.775972
1556739_at	GOLGA8IP	1.79113	8.2959	0.74674
208393_s_at	RAD50	1.791	7.81212	0.64661
1569542_at	-	1.79034	5.71797	0.929163
226657_at	C17orf103	1.78988	4.98028	0.594189
203695_s_at	DFNA5	1.78867	4.62357	0.85827
210644_s_at	LAIR1	1.7883	9.96774	0.627515
201874_at	MPZL1	1.78796	8.14036	0.825738
202252_at	RAB13	1.78689	5.08183	0.936585
58994_at	CC2D1A	1.78456	6.74785	0.641221
238207_at	C3orf78	1.78375	6.20779	0.627037
234157_at	-	1.78147	5.33319	0.904501
1557155_a_at	-	1.7799	4.25363	0.931165
202334_s_at	UBE2B	1.77872	9.21517	0.48124
209541_at	IGF1	1.77823	4.35141	0.270761
223168_at	RHOU	1.77754	8.83918	0.929163
1561733_at	-	1.77672	5.52904	0.888239
242300_at	-	1.77488	7.28578	0.808625
204896_s_at	PTGER4	1.77454	4.79528	0.36767
219359_at	ATHL1	1.77429	6.17964	0.827697
241788_x_at	-	1.77316	6.2627	0.66209
223276_at	C5orf62	1.77134	9.62871	0.689034
1562307_at	-	1.77128	6.32274	0.945642
208962_s_at	FADS1 /// MIR1908	1.77094	8.00792	0.960612
204227_s_at	TK2	1.77056	6.2264	0.815606
225927_at	MAP3K1	1.76932	9.31529	0.226781
210405_x_at	TNFRSF10B	1.76905	6.50901	0.946761
202917_s_at	S100A8	1.7689	8.70643	0.970083
236493_at	NKAPP1	1.76781	5.60081	0.890331
236370_at	-	1.76729	6.16176	0.906079
211538_s_at	HSPA2	1.7672	4.79912	0.923035
206213_at	WNT10B	1.76692	5.99207	0.282134
222462_s_at	BACE1	1.76678	6.44467	0.875876
242931_at	LONRF3	1.76676	6.94522	0.942386
206304_at	MYBPH	1.76653	4.68267	0.931165
225288_at	COL27A1	1.76375	4.82582	0.524423
230276_at	FAM49A	1.76301	5.2145	0.919112
224560_at	TIMP2	1.76249	6.4247	0.940255
225177_at	RAB11FIP1	1.76223	8.40928	0.896777
223824_at	RNLS	1.76219	5.73825	0.796791
226035_at	USP31	1.76166	7.87831	0.925598
219270_at	CHAC1	1.76152	6.40747	0.941387
235882_at	VPS53	1.76139	5.12282	0.2265
224924_at	TTC7A	1.76073	5.16899	0.861263
205691_at	SYNGR3	1.76046	4.20184	0.924049
1552398_a_at	CLEC12A	1.7584	6.41414	0.949074
242258_at	-	1.75691	4.23553	0.182718
202207_at	ARL4C	1.7565	6.42929	0.941387
1559049_a_at	-	1.75598	5.81271	0.821711
1565034_s_at	AFF3	1.75562	4.05336	0.18888
225262_at	FOSL2	1.75473	8.02295	0.638973
1570135_at	ZNF230	1.75446	5.04965	0.484438
226216_at	INSR	1.75443	7.07096	0.944451
211230_s_at	PIK3CD	1.7531	5.71283	0.270761
217612_at	TIMM50	1.75292	6.3533	0.919185
221754_s_at	CORO1B	1.75122	5.00464	0.888916
228847_at	EXOC3	1.75095	7.06882	0.943353
241692_at	-	1.74875	6.91673	0.925824
233803_s_at	MYBBP1A	1.74809	5.96541	0.812794
224357_s_at	MS4A4A	1.74798	4.66614	0.692495
204342_at	SLC25A24	1.74735	8.34387	0.297841
211382_s_at	TACC2	1.74595	4.1222	0.240741
223237_x_at	AP2A1	1.7458	6.06428	0.780217
222014_x_at	MTO1	1.74508	9.99471	0.796791
231496_at	FCAMR	1.74459	4.24146	0.216901
208940_at	SEPHS1	1.74367	8.2466	0.498982
1560048_at	-	1.74337	4.13439	0.43414
232431_at	NR3C1	1.74272	8.04659	0.270761
239898_x_at	ZNF286A	1.74205	5.16891	0.490564
225870_s_at	TRAPPC5	1.74164	8.93118	0.623805
216250_s_at	LPXN	1.73961	10.4975	0.754554
224009_x_at	DHRS9	1.73892	5.19364	0.942925
227091_at	CCDC146	1.73836	5.80509	0.843246
212636_at	QKI	1.73806	8.1726	0.543814
208071_s_at	LAIR1	1.73756	8.02471	0.870809
206759_at	FCER2	1.73737	4.42829	0.690628
1558117_s_at	USP31	1.73674	6.18103	0.91614
214297_at	CSPG4	1.7364	4.15541	0.926334
209606_at	CYTIP	1.73577	8.01429	0.949074
237753_at	IL21R	1.7354	5.45048	0.900223
227902_at	ZFP41	1.73467	5.33763	0.426569
205942_s_at	ACSM3	1.73404	5.69744	0.735972
227037_at	PLD6	1.73297	7.93564	0.922473
238732_at	COL24A1	1.73185	6.49351	0.945644
200832_s_at	SCD	1.73117	10.3528	0.540103
320_at	PEX6	1.73049	6.45002	0.468272
213082_s_at	SLC35D2	1.7299	4.08862	0.870678
215967_s_at	LY9	1.72973	4.56266	0.412671
224150_s_at	CEP70	1.72884	7.40882	0.95884
1557302_at	ZNF585B	1.72859	6.94027	0.945716
1561206_at	KLHL8	1.72819	6.00833	0.521065
218164_at	SPATA20	1.72796	6.74207	0.900223
38037_at	HBEGF	1.72687	4.73081	0.41379
205937_at	CGREF1	1.72624	5.06644	0.869307
211368_s_at	CASP1	1.72608	7.82658	0.94371
216564_at	-	1.72546	4.72417	0.243821
202067_s_at	LDLR	1.72464	7.11576	0.869307
221904_at	FAM131A	1.72259	5.5366	0.267299
235728_at	ZFP3	1.72169	4.10568	0.921223
238443_at	TFAM	1.72133	4.99567	0.873615
207167_at	CD101	1.7207	4.75744	0.492078
209032_s_at	CADM1	1.71906	4.65646	0.881684
235534_at	-	1.71863	5.36368	0.909819
1569392_at	TECR	1.71789	5.05015	0.282134
220675_s_at	PNPLA3	1.71724	4.64654	0.921771
207246_at	ZFY	1.71652	4.6113	0.792481
201940_at	CPD	1.7165	8.60766	0.821778
223095_at	MARVELD1	1.71575	7.72449	0.942612
226066_at	MITF	1.7154	4.80503	0.941387
225954_s_at	MIDN	1.71519	5.9646	0.944451
203556_at	ZHX2	1.71494	5.72134	0.925598
213669_at	FCHO1	1.71443	5.75907	0.798878
227646_at	EBF1	1.71362	4.48901	0.925824
238505_at	ADPRH	1.71311	4.569	0.428646
242245_at	-	1.71262	3.90651	0.925046
240172_at	ERGIC2	1.71248	6.3004	0.792481
220575_at	FAM106A	1.71178	4.5861	0.505327
237953_at	-	1.71151	4.37062	0.932137
212820_at	DMXL2	1.71148	9.1928	0.888239
235159_at	-	1.71002	6.29139	0.811455
227598_at	C7orf29	1.70957	4.79906	0.909165
220187_at	STEAP4	1.70818	4.16536	0.94371
238656_at	-	1.7074	6.65724	0.705552
232760_at	TEX15	1.70636	4.78109	0.949074
234974_at	GALM	1.70579	6.84107	0.742812
242234_at	XAF1	1.70272	4.72909	0.900223
202308_at	SREBF1	1.70272	7.05142	0.765429
212930_at	ATP2B1	1.7026	6.52592	0.79482
236943_at	-	1.70235	4.31554	0.910011
234042_at	TAS2R43 /// TAS2R45	1.70193	5.50115	0.43414
205574_x_at	BMP1	1.7002	6.28378	0.869307
1556067_a_at	KDM6B	1.69958	4.84569	0.584446
235114_x_at	HOOK3	1.69901	6.64825	0.649615
243092_at	PAN3-AS1	1.69887	7.40138	0.879326
208430_s_at	DTNA	1.6981	4.49505	0.46193
228880_at	NAT8L	1.69734	5.93763	0.699477
203004_s_at	MEF2D	1.6972	5.84864	0.432541
240125_at	-	1.69694	4.72274	0.270761
222817_at	HSD3B7	1.69676	5.13262	0.478648
235805_at	-	1.69632	5.55552	0.64707
214030_at	CRYBG3	1.69584	7.01374	0.926334
1552388_at	FLJ30901	1.69499	4.98924	0.458672
236725_at	WWC1	1.69463	4.3494	0.337898
227117_at	XPOT	1.69456	9.94344	0.870809
230702_at	-	1.6937	5.21199	0.927833
203561_at	FCGR2A	1.69285	6.4955	0.508658
219051_x_at	METRN	1.69244	5.58825	0.930546
235459_at	RNF41	1.69204	7.32492	0.811455
228101_at	APBA1	1.69183	4.34438	0.922473
227408_s_at	SNX25	1.69167	4.46576	0.933824
237772_at	-	1.69081	5.38328	0.623805
235571_at	-	1.68949	5.59374	0.932788
1562955_at	-	1.68948	5.44152	0.888239
235502_at	MIR3661 /// PPP2CA	1.68923	5.18505	0.870678
228805_at	C5orf25	1.68867	7.59135	0.949074
223400_s_at	PBRM1	1.68825	5.46084	0.875838
219734_at	SIDT1	1.68797	5.05827	0.931165
232423_at	ARSD	1.68752	5.35369	0.941387
1557014_a_at	FAM201A	1.68734	5.31492	0.941165
231894_at	SARS	1.68657	5.8204	0.79401
1563482_at	-	1.68593	5.19183	0.236326
59437_at	C9orf116	1.6845	4.54822	0.908357
35776_at	ITSN1	1.68441	6.15586	0.869307
203729_at	EMP3	1.68381	10.258	0.900223
204724_s_at	COL9A3	1.68315	4.80426	0.921223
223626_x_at	IFI27L2	1.68306	6.3176	0.774925
226288_s_at	NLGN2	1.68287	5.63854	0.365817
211612_s_at	IL13RA1	1.68259	5.97804	0.899051
205425_at	HIP1	1.68257	6.15461	0.875838
218803_at	CHFR	1.68254	8.20723	0.951556
234059_at	-	1.68209	4.99691	0.281877
236592_at	-	1.67998	4.6334	0.938913
226759_at	IKZF4	1.67988	6.32233	0.524423
226438_at	SNTB1	1.67984	7.75079	0.949324
1555465_at	MCOLN2	1.67925	4.6259	0.797173
1562919_at	FAM45A	1.67894	4.46796	0.418293
238719_at	MIR3661 /// PPP2CA	1.67872	7.56843	0.878546
209151_x_at	TCF3	1.67727	4.96842	0.775972
1554334_a_at	DNAJA4	1.67485	5.8213	0.925046
204545_at	PEX6	1.67454	6.84835	0.449004
1560995_s_at	-	1.67452	4.52881	0.64707
227263_at	C8orf58	1.67436	6.29563	0.89814
243967_at	AFF3	1.67415	4.56626	0.247561
218720_x_at	SEZ6L2	1.67322	4.93518	0.930601
217197_x_at	N4BP2L1	1.67304	6.32874	0.913401
202847_at	PCK2	1.67276	8.00385	0.931165
212811_x_at	SLC1A4	1.67177	9.37542	0.711613
227020_at	YPEL2	1.67143	6.69152	0.861263
232670_at	-	1.67039	6.30897	0.465441
214698_at	PTBP3	1.67027	5.7462	0.64661
221787_at	C6orf120	1.67026	8.25706	0.270761
243730_at	-	1.67002	4.72478	0.514554
228320_x_at	CCDC64	1.66968	4.65932	0.895667
207623_at	ABCF2	1.66952	4.96792	0.807761
224393_s_at	CECR6	1.66938	5.05779	0.914495
235295_at	-	1.66894	5.68665	0.792481
223162_s_at	KIAA1147	1.66869	8.80963	0.869307
236101_at	-	1.6678	4.48623	0.692932
239448_at	-	1.66772	6.38623	0.921762
221731_x_at	VCAN	1.66722	4.68664	0.945642
226350_at	CHML	1.6655	10.2286	0.884935
228042_at	ADPRH	1.66533	4.33768	0.529242
242877_at	-	1.66513	6.9872	0.779203
206682_at	CLEC10A	1.66507	4.42437	0.286901
1555788_a_at	TRIB3	1.6635	5.15953	0.324283
215322_at	LONRF1	1.66285	6.83322	0.530764
209325_s_at	RGS16	1.66232	5.97593	0.798878
1560476_at	-	1.66222	5.34611	0.755471
1559502_s_at	LRRC25	1.66215	5.16733	0.843246
231013_at	-	1.66184	4.95146	0.941387
215043_s_at	GUSBP3 /// GUSBP9 /// SMA4 /// SMA5	1.66073	7.38869	0.880284
242770_at	LOC642236	1.65956	6.32421	0.71355
208373_s_at	P2RY6	1.65909	6.35884	0.937635
219596_at	THAP10	1.65756	4.35508	0.927744
229414_at	PITPNC1	1.65746	5.15047	0.780259
224911_s_at	DCBLD2	1.65708	4.64153	0.763894
216488_s_at	ATP11A	1.65477	5.21421	0.425452
241607_at	LOC730102	1.65442	4.91839	0.905786
227645_at	PIK3R5	1.6539	8.0976	0.798878
214085_x_at	GLIPR1	1.65305	9.27569	0.884399
241901_at	-	1.65296	4.43076	0.465441
237177_at	CNTN4	1.65292	4.09208	0.925065
210854_x_at	SLC6A8	1.65262	4.80778	0.909161
235033_at	NPEPL1	1.65249	6.02002	0.783645
203231_s_at	ATXN1	1.65186	5.65819	0.900223
214717_at	PKI55	1.65144	6.51574	0.915073
238935_at	RPS27L	1.65016	6.50772	0.922615
1570507_at	SCAF11	1.64958	5.69817	0.869436
204040_at	RNF144A	1.64939	8.95897	0.874527
222071_s_at	SLCO4C1	1.64889	5.04793	0.905998
232371_at	07.03.15	1.64832	6.53814	0.623805
204600_at	EPHB3	1.6482	5.43796	0.924049
204039_at	CEBPA	1.64818	9.52805	0.949416
224645_at	EIF4EBP2	1.64796	7.09784	0.614279
215260_s_at	TCF3	1.64778	6.33448	0.752049
1555292_at	FAM40B	1.64766	4.87958	0.590774
241385_at	LARP7	1.64759	6.03186	0.767844
37950_at	PREP	1.64708	8.28905	0.637869
233558_s_at	TRAPPC11	1.6469	8.71814	0.849838
220358_at	BATF3	1.64437	5.73518	0.282134
1555022_at	RGS12	1.64422	4.27716	0.473766
226101_at	PRKCE	1.64298	6.20186	0.924049
209129_at	TRIP6	1.64218	8.22084	0.961543
1561180_at	-	1.64125	4.20542	0.209446
238863_x_at	COG8	1.63928	7.68623	0.910011
242969_at	ZNF780B	1.63912	6.22937	0.693914
226234_at	GDF11	1.63823	4.71776	0.711613
232689_at	LOC284561	1.63755	4.41049	0.927626
228747_at	SEC61A2	1.63722	5.71358	0.878936
1557322_at	ZNF230	1.63687	5.61246	0.728314
225484_at	CEP41	1.63619	7.46139	0.931165
1554462_a_at	DNAJB9	1.63612	6.07979	0.568566
239348_at	-	1.63515	7.28709	0.941557
225527_at	CEBPG	1.63493	9.24966	0.543626
214607_at	PAK3	1.63467	4.61611	0.870794
203299_s_at	AP1S2	1.63414	8.10222	0.698687
213370_s_at	SFMBT1	1.63386	6.95883	0.946761
214058_at	MYCL1	1.63366	4.88093	0.41379
232623_at	LOC100128751	1.63362	6.16425	0.564921
201560_at	CLIC4	1.6333	9.90909	0.924049
207113_s_at	TNF	1.63306	5.95959	0.949074
201641_at	BST2	1.63296	8.80656	0.874355
213778_x_at	ZNF276	1.63287	6.40144	0.2362
218509_at	LPPR2	1.63201	5.30662	0.465441
201195_s_at	SLC7A5	1.63178	10.3727	0.524423
1553225_s_at	ZNF75D	1.63136	5.15483	0.644041
238990_x_at	TRIM61	1.63092	5.31622	0.933824
205518_s_at	CMAHP	1.63022	6.55576	0.957214
213295_at	CYLD	1.62915	7.52102	0.870794
201858_s_at	SRGN	1.62894	12.5168	0.934831
226558_at	LOC389834 /// MAFIP /// TEKT4P2	1.62877	7.13948	0.962671
221841_s_at	KLF4	1.62816	4.37991	0.606946
1557889_at	-	1.62757	5.37674	0.910011
235948_at	RIMKLA	1.6268	4.80557	0.921223
237747_at	-	1.626	7.39419	0.924049
225044_at	NT5C3L	1.62409	7.73674	0.961486
223952_x_at	DHRS9	1.62369	4.99776	0.949074
1564640_at	MGA	1.62099	4.48902	0.638973
221168_at	PRDM13	1.62055	4.50835	0.925598
211341_at	POU4F1	1.62026	4.8421	0.924049
207980_s_at	CITED2	1.61964	8.82606	0.301602
1555968_a_at	-	1.61951	4.54132	0.926334
235163_at	MOB3A	1.61942	5.87755	0.779383
64486_at	CORO1B	1.61918	7.3795	0.638736
1557432_at	RASAL2	1.61912	5.47233	0.869959
209610_s_at	SLC1A4	1.61891	9.42772	0.880112
227185_at	C1orf233	1.61847	6.34889	0.906079
244511_at	-	1.61808	4.44469	0.874355
206695_x_at	ZNF43	1.61742	8.34939	0.947998
210336_x_at	MZF1	1.6161	7.52409	0.87428
1557116_at	APOL6	1.61608	6.29443	0.922473
1570621_at	-	1.61501	4.81921	0.337898
213912_at	TBC1D30	1.61094	4.1725	0.843765
1560720_at	MKNK1	1.61025	5.19246	0.693914
219408_at	PRMT7	1.60993	7.83611	0.468272
209367_at	STXBP2	1.60971	7.989	0.922473
235274_at	-	1.60842	9.00526	0.497311
210314_x_at	TNFSF13	1.60817	7.86403	0.522033
216850_at	LOC100506948 /// PAR-SN /// SNORD107 /// SNORD115-13 /// SNORD115-26 /// SNORD115-7 /// SNORD116-28 /// SNRPN /// SNURF	1.60656	5.7628	0.291504
211763_s_at	UBE2B	1.60607	8.44908	0.743779
215791_at	-	1.60592	4.67711	0.804005
243491_at	-	1.60412	6.09493	0.216901
242282_at	ZFPM1	1.60398	6.22626	0.886621
203688_at	PKD2	1.60309	8.61422	0.804005
203003_at	MEF2D	1.60284	5.79534	0.689034
226403_at	TMC4	1.6026	4.36754	0.69487
241004_at	-	1.60233	4.77512	0.428646
206133_at	XAF1	1.60138	6.60634	0.949074
218964_at	ARID3B	1.6013	7.26269	0.870809
232300_at	LOC100133190	1.60127	4.77486	0.409785
1560228_at	SNAI3	1.60123	5.8159	0.930326
202032_s_at	MAN2A2	1.60103	8.87393	0.874722
229130_at	-	1.59979	5.15434	0.941205
225925_s_at	USP48	1.5987	10.1606	0.543477
206589_at	GFI1	1.59818	8.64191	0.963506
206405_x_at	USP6	1.5977	7.56413	0.43414
218967_s_at	PTER	1.59677	9.00539	0.94371
226710_at	C8orf82	1.59673	8.24931	0.808625
227687_at	HYLS1	1.59585	7.44392	0.787693
236503_at	-	1.59563	5.10682	0.684066
1555960_at	HINT1	1.59522	6.97683	0.931165
223058_at	FAM107B	1.59477	10.1642	0.909165
218456_at	CAPRIN2	1.59455	5.5894	0.672694
217226_s_at	SFXN3	1.59347	7.86557	0.869436
1554586_a_at	RHOBTB2	1.59318	5.9318	0.875516
1558256_at	LOC148189	1.59293	5.09717	0.892293
243824_at	-	1.59284	6.78137	0.449004
219613_s_at	SIRT6	1.59144	6.13462	0.607465
222144_at	KIF17	1.59039	4.83275	0.83111
201536_at	DUSP3	1.58987	8.99551	0.584179
205059_s_at	IDUA	1.58919	6.24149	0.760244
201538_s_at	DUSP3	1.5887	5.77538	0.870678
227708_at	EEF1A1 /// LOC100653236	1.58751	10.1155	0.922473
219182_at	TMEM231	1.58616	4.77045	0.752049
204330_s_at	MRPS12	1.58612	5.48868	0.46333
218179_s_at	TRAPPC11	1.58594	8.5255	0.588372
224570_s_at	IRF2BP2	1.58505	10.6536	0.798878
228685_at	IL17RA	1.58397	6.51922	0.922615
160020_at	MMP14	1.58352	5.88622	0.922473
205194_at	PSPH	1.58254	8.27195	0.906079
202192_s_at	GAS7	1.5813	7.02142	0.940255
1569380_a_at	HERPUD1	1.58113	5.07142	0.738742
220926_s_at	EDEM3	1.58058	7.34106	0.821218
212495_at	KDM4B	1.57993	7.14606	0.623805
205685_at	CD86	1.57984	4.85388	0.945686
202944_at	NAGA	1.57978	8.10385	0.564921
215812_s_at	LOC653562 /// SLC6A10P /// SLC6A8	1.57946	4.79554	0.915292
244045_at	-	1.57937	5.68353	0.919112
210215_at	TFR2	1.5773	5.02079	0.596939
205148_s_at	CLCN4	1.57639	4.57446	0.623805
1560007_at	LOC645984	1.57603	5.65036	0.907684
1556000_s_at	BTBD7	1.57588	8.11641	0.465441
1557215_at	LOC100506433	1.57495	4.25679	0.920385
1566958_at	-	1.57462	4.88833	0.630234
243601_at	LOC285957	1.57454	6.04364	0.465441
229733_s_at	-	1.57445	8.24244	0.796791
228325_at	KIAA0146	1.57388	4.65871	0.914374
238553_at	AGAP9 /// BMS1P1 /// BMS1P5 /// LOC399753	1.57365	5.20556	0.918643
226346_at	MEX3A	1.57303	5.3288	0.593773
214765_s_at	NAAA	1.57274	7.95847	0.863162
1563841_at	-	1.57234	4.80769	0.924049
216147_at	-	1.57152	5.17897	0.46018
224697_at	DCAF5	1.57124	4.77079	0.41379
1561640_at	-	1.57099	6.58956	0.779383
1555647_a_at	FOXP2	1.57088	4.34419	0.465441
214762_at	ATP6V1G2	1.57014	4.71883	0.870678
205734_s_at	AFF3	1.56963	4.08542	0.83111
219290_x_at	DAPP1	1.5694	6.90277	0.946761
201865_x_at	NR3C1	1.56932	9.78693	0.533958
1560156_at	-	1.56865	6.70346	0.843246
202572_s_at	DLGAP4	1.56801	4.98548	0.796791
203276_at	LMNB1	1.56573	10.1624	0.909161
224657_at	ERRFI1	1.56549	4.57003	0.556764
221140_s_at	GPR132	1.56508	4.75997	0.779383
1566901_at	TGIF1	1.56485	5.74132	0.946463
205069_s_at	ARHGAP26	1.56428	5.02083	0.89582
207095_at	SLC10A2	1.56257	4.63291	0.919112
233176_at	LOC100507642	1.56212	6.18853	0.862373
233737_s_at	LOC284561	1.56205	4.17115	0.915733
206940_s_at	POU4F1	1.56114	4.47771	0.925046
208997_s_at	UCP2	1.55827	9.62417	0.553628
36711_at	MAFF	1.55815	5.98398	0.925598
227696_at	EXOSC6	1.55782	8.80905	0.804005
205469_s_at	IRF5	1.55763	6.91951	0.843259
241869_at	APOL6	1.55763	5.5051	0.922566
228228_at	DACT3	1.55746	5.32449	0.921762
243806_at	-	1.55729	4.76407	0.929803
238136_at	SHISA7	1.5572	5.02496	0.906079
226255_at	ZBTB33	1.55678	10.6055	0.269307
35617_at	MAPK7	1.55652	5.13414	0.539076
229972_at	LOC100505500	1.55549	5.01771	0.731863
1557036_at	ZBTB1	1.55476	4.34394	0.598228
209122_at	LOC100509484 /// PLIN2	1.55443	7.48004	0.954395
1553997_a_at	ASPHD1	1.55221	5.01202	0.945642
202047_s_at	CBX6	1.55038	8.87629	0.308112
207480_s_at	MEIS2	1.54932	7.50626	0.960947
231990_at	USP15	1.5491	6.87247	0.949074
230807_at	CCDC151	1.54904	4.13444	0.922473
214051_at	TMSB15A /// TMSB15B	1.54899	5.78686	0.944451
1552362_a_at	LEAP2	1.54826	5.84818	0.608226
218195_at	C6orf211	1.54796	9.34755	0.813764
221572_s_at	SLC26A6	1.54679	6.37002	0.563468
225979_at	PLEKHG2	1.54622	4.93201	0.897218
212486_s_at	FYN	1.546	5.28018	0.961486
219561_at	COPZ2	1.54592	5.05375	0.725068
208683_at	CAPN2	1.54575	8.88971	0.951556
204374_s_at	GALK1	1.54518	6.42519	0.650499
1556054_at	-	1.54444	6.55248	0.934776
223931_s_at	CHFR	1.54411	7.01783	0.910011
211547_s_at	PAFAH1B1	1.54404	6.46982	0.926821
235298_at	WDR27	1.54399	5.24957	0.322394
209892_at	FUT4	1.5439	9.66755	0.944451
203935_at	ACVR1	1.5434	5.54685	0.933362
215415_s_at	LYST	1.54313	6.18382	0.919112
205367_at	SH2B2	1.54294	7.04977	0.812531
218614_at	C12orf35	1.54279	9.70519	0.749997
219889_at	FRAT1	1.54191	7.53774	0.691988
201046_s_at	RAD23A	1.54158	10.3427	0.752049
204786_s_at	IFNAR2	1.54155	7.67471	0.743999
200764_s_at	CTNNA1	1.54125	7.14286	0.959061
217127_at	CTH	1.54021	6.58265	0.943635
205037_at	IFT27	1.53944	6.88732	0.861229
219222_at	RBKS	1.53939	6.62464	0.407144
213776_at	LOC157562	1.53922	5.44111	0.870794
1558299_at	-	1.53902	6.91236	0.946463
230888_at	WDR91	1.53892	5.49391	0.783645
220974_x_at	SFXN3	1.53834	8.12607	0.915733
204333_s_at	AGA	1.5382	7.23628	0.922473
202910_s_at	CD97	1.53812	8.66175	0.95621
242956_at	-	1.53752	5.9016	0.302608
242059_at	-	1.5374	7.25329	0.811455
210904_s_at	IL13RA1	1.5371	5.64727	0.945642
201868_s_at	TBL1X	1.53642	5.83922	0.517779
226509_at	ZNF641	1.53626	6.97006	0.921374
221590_s_at	ALDH6A1	1.53612	5.41267	0.520988
228499_at	PFKFB4	1.53525	6.13236	0.942925
204994_at	MX2	1.53514	6.6726	0.949074
203752_s_at	JUND	1.535	11.8381	0.507884
228426_at	CLEC2D	1.53377	4.14952	0.888239
217534_at	FAM49B	1.53374	8.05959	0.858686
226688_at	C3orf23	1.53324	6.30759	0.923232
226554_at	ZBTB7A	1.533	8.90017	0.780217
233154_at	-	1.53198	4.22592	0.650499
223748_at	SLC4A11	1.53171	5.97867	0.944904
207606_s_at	ARHGAP12	1.53037	6.56168	0.934776
218412_s_at	GTF2IRD1	1.52991	7.13729	0.946463
243428_at	KCNQ1OT1	1.52901	4.98671	0.607465
225188_at	RAPH1	1.52814	4.10995	0.900223
206584_at	LY96	1.52626	5.22441	0.961486
224572_s_at	IRF2BP2	1.52608	9.77953	0.808625
242471_at	SRGAP2P2	1.52565	9.18867	0.270761
230634_x_at	ADAT3	1.52558	6.61541	0.843246
1558686_at	-	1.52533	6.22308	0.934013
235304_at	LOC100507486	1.52405	6.29853	0.852536
219563_at	LINC00341	1.52398	9.61172	0.922615
208890_s_at	PLXNB2	1.52383	8.47222	0.870678
1561886_a_at	-	1.52381	4.1873	0.270761
222312_s_at	-	1.52347	4.11418	0.923186
244647_at	-	1.52296	5.41359	0.908093
236653_at	-	1.52164	6.12741	0.946761
209294_x_at	TNFRSF10B	1.52136	6.59559	0.951556
203104_at	CSF1R	1.52115	7.09214	0.967731
212518_at	PIP5K1C	1.52101	7.15706	0.728314
205668_at	LY75	1.52092	8.36157	0.841629
219382_at	SERTAD3	1.52085	6.38045	0.693914
222344_at	-	1.52045	5.61991	0.693914
242077_x_at	MB21D1	1.51985	7.70634	0.919112
213340_s_at	TP73-AS1	1.51971	6.47721	0.951004
238683_at	ZNF524	1.51889	4.87929	0.776274
230062_at	RIMBP3 /// RIMBP3B /// RIMBP3C	1.51849	5.13924	0.524423
244533_at	PTPN14	1.51842	5.15142	0.949074
222391_at	TMEM30A	1.51759	9.6791	0.847877
208820_at	LOC100653024 /// LOC100653146 /// PTK2	1.51748	7.86494	0.958858
225847_at	NCEH1	1.51747	5.54429	0.922473
222003_s_at	DOCK6	1.51741	4.46419	0.886621
236454_at	RNF212	1.51736	4.56621	0.908388
212807_s_at	SORT1	1.51704	4.81441	0.924049
217542_at	MDM2	1.51548	5.82151	0.738742
207996_s_at	C18orf1	1.51505	6.12084	0.946761
233614_at	-	1.51331	4.5177	0.918643
222760_at	ZNF703	1.51328	4.77091	0.924138
227203_at	FBXL17	1.51316	6.91134	0.800097
224082_at	-	1.51222	5.33968	0.48124
228284_at	TLE1	1.5117	4.33834	0.919112
233587_s_at	SIPA1L2	1.5101	4.76388	0.890601
231562_at	APOC2	1.5091	4.46492	0.270761
228392_at	ZNF302	1.50895	7.24479	0.949074
219346_at	LRFN3	1.5084	4.85441	0.813556
204249_s_at	LMO2	1.50805	11.0897	0.353079
223059_s_at	FAM107B	1.50774	10.7317	0.923399
214906_x_at	N4BP2L1	1.50743	6.53275	0.925598
225522_at	AAK1	1.50712	8.9096	0.511156
217781_s_at	ZFP106	1.50705	9.11235	0.798878
204139_x_at	MZF1	1.50659	7.12614	0.794361
213878_at	PYROXD1	1.50583	8.92069	0.908901
208925_at	CLDND1	1.50576	8.79273	0.870678
223384_s_at	TRIM4	1.50573	8.63202	0.699477
225629_s_at	ZBTB4	1.50549	7.4659	0.922473
1554757_a_at	INPP5A	1.50458	5.81986	0.864562
213355_at	ST3GAL6	1.50249	6.18782	0.963506
235939_at	-	1.50192	5.10865	0.641221
209683_at	FAM49A	1.50149	5.83887	0.949074
229187_at	LOC283788	1.50137	5.55348	0.922615
241887_at	UBE2W	1.49992	7.15949	0.707305
233490_at	DCTN4	1.49979	4.35286	0.270761
235875_at	-	1.4995	6.46771	0.949074
211530_x_at	HLA-G	1.49946	7.81483	0.843246
209970_x_at	CASP1	1.49912	8.12832	0.926892
229748_x_at	LOC100233156 /// MAFIP /// TEKT4P2	1.4987	6.23553	0.95732
207808_s_at	PROS1	1.49792	5.33806	0.910011
239546_at	LOC100131053	1.49689	4.37735	0.64661
209635_at	AP1S1	1.49566	7.71081	0.942925
235949_at	TTC26	1.49496	4.86871	0.738742
205901_at	PNOC	1.4947	4.42233	0.288804
238096_at	LOC284023	1.49395	5.96515	0.804409
1557765_at	LOC643401	1.49378	4.27485	0.949074
206526_at	RIBC2	1.49377	4.44208	0.924049
235386_at	-	1.49143	4.71831	0.584446
1560071_a_at	-	1.49137	6.1914	0.754994
1569543_at	RSU1	1.49128	4.73706	0.886621
1552309_a_at	NEXN	1.49051	5.76602	0.949074
1568593_a_at	NUDT16P1	1.49046	4.27241	0.911292
1563460_at	-	1.49003	4.68498	0.301602
205640_at	ALDH3B1	1.48939	6.51386	0.949002
223758_s_at	GTF2H2	1.4865	8.29458	0.964518
211671_s_at	NR3C1	1.48602	9.39142	0.428646
224693_at	FAM210B	1.48574	6.20856	0.680286
222859_s_at	DAPP1	1.48519	5.3813	0.946772
237035_at	-	1.48461	5.89165	0.781781
221888_at	CC2D1A	1.48362	6.04957	0.761602
227096_at	JOSD2	1.48214	6.04247	0.880284
201089_at	ATP6V1B2	1.4819	10.3557	0.47794
209575_at	IL10RB	1.48087	8.27267	0.909474
226490_at	NHSL1	1.48034	5.08387	0.934831
1552375_at	ZNF333	1.47996	5.76319	0.608132
232614_at	-	1.47957	9.06986	0.813245
226448_at	FAM89A /// MIR1182	1.47924	5.5653	0.880284
205756_s_at	F8	1.47911	6.05428	0.940255
1556694_a_at	-	1.47909	5.15915	0.858922
216033_s_at	FYN	1.47794	5.59893	0.961486
226591_at	LOC100506965	1.47784	7.65679	0.668714
206088_at	LRRC37A3	1.47719	7.46214	0.804005
235220_at	YIPF4	1.47695	6.02934	0.918643
219259_at	SEMA4A	1.47631	7.94601	0.926334
236126_at	ACVR2B	1.47625	7.40119	0.940255
228391_at	CYP4V2	1.47569	5.22911	0.886621
218765_at	SIDT2	1.47279	6.96525	0.742086
230051_at	C10orf47	1.4725	5.61357	0.870809
1555781_at	PQLC2	1.47232	7.46226	0.811455
214130_s_at	LOC728802 /// PDE4DIP	1.47195	4.35958	0.931781
227563_at	FAM27E3	1.47176	5.11685	0.910011
241215_at	-	1.4713	4.40773	0.314389
239010_at	LOC100653149	1.47093	4.09497	0.935814
213913_s_at	TBC1D30	1.46903	4.29763	0.908388
204442_x_at	LTBP4	1.46857	5.38891	0.941387
226325_at	ADSSL1	1.46822	5.22393	0.949002
235661_at	POU2F2	1.46787	5.91586	0.886621
226587_at	LOC100506965	1.46606	8.94356	0.64661
1570566_at	-	1.46569	5.72294	0.874725
233386_at	-	1.46466	5.36648	0.945716
1569107_s_at	ZNF642	1.46436	6.09401	0.886621
1568983_a_at	-	1.46383	9.41842	0.368894
204860_s_at	LOC100509323 /// NAIP	1.46374	7.9837	0.716008
218780_at	HOOK2	1.4634	6.71553	0.790271
225796_at	PXK	1.46231	9.37612	0.922615
223321_s_at	FGFRL1	1.46229	5.29201	0.514082
1556185_a_at	STEAP4	1.46223	3.90685	0.933362
226761_at	IKZF4	1.46209	6.30737	0.895667
203260_at	HDDC2	1.46147	6.34735	0.915733
205354_at	GAMT	1.46077	7.55431	0.961997
243403_x_at	CPM	1.46041	4.33181	0.536335
238756_at	GAS2L3	1.45997	7.0584	0.946463
203781_at	MRPL33	1.45937	11.201	0.451236
1554770_x_at	ZNF785	1.45918	4.78392	0.904501
201331_s_at	STAT6	1.45868	9.31457	0.800097
234604_at	-	1.45795	6.66347	0.835092
225406_at	TWSG1	1.4579	8.07747	0.951075
211105_s_at	NFATC1	1.4576	7.69448	0.936585
219526_at	C14orf169	1.45689	8.13241	0.897218
201875_s_at	MPZL1	1.45662	7.68102	0.900223
200632_s_at	NDRG1	1.45592	8.78482	0.93613
227599_at	MB21D2	1.45404	4.82281	0.915971
202934_at	HK2	1.45391	8.62718	0.847877
240246_at	LOC642236	1.45378	5.22214	0.915733
208964_s_at	FADS1 /// MIR1908	1.45251	8.63247	0.964224
231632_at	C19orf69	1.45234	4.63029	0.933362
216321_s_at	NR3C1	1.45234	9.41375	0.369366
228061_at	CCDC126	1.45193	5.45984	0.847877
225774_at	RSPRY1	1.45167	6.67422	0.840814
205836_s_at	YTHDC2	1.45086	6.8475	0.521065
223703_at	C10orf11	1.44852	7.02684	0.858692
204019_s_at	SH3YL1	1.44852	8.54452	0.944451
210134_x_at	SHOX2	1.44833	4.59112	0.681934
213083_at	SLC35D2	1.4472	4.56685	0.933824
213118_at	UHRF1BP1L	1.44709	7.65746	0.908901
210717_at	-	1.4463	4.93691	0.779821
200656_s_at	P4HB	1.44582	11.39	0.943198
226459_at	PIK3AP1	1.44565	10.9527	0.361747
201962_s_at	RNF41	1.44547	7.18466	0.932897
212025_s_at	FLII	1.44471	7.59414	0.643996
209152_s_at	TCF3	1.44443	7.59188	0.870794
203749_s_at	RARA	1.44427	7.39721	0.919112
205092_x_at	ZBTB1	1.44298	4.3575	0.896777
225128_at	KDELC2	1.44216	7.03227	0.925046
236497_at	LOC729683	1.44184	5.71553	0.854552
1565804_at	-	1.44183	4.74325	0.779203
201332_s_at	STAT6	1.44178	6.28273	0.875876
201943_s_at	CPD	1.44131	8.7703	0.87428
226579_at	-	1.44021	7.7709	0.799418
231979_at	-	1.43995	7.78716	0.239124
225912_at	TP53INP1	1.43967	7.12226	0.926334
1563468_at	-	1.438	7.31684	0.247194
209619_at	CD74	1.43758	10.6676	0.965591
217367_s_at	ZHX3	1.43732	5.34809	0.757305
217995_at	SQRDL	1.4367	8.41379	0.959935
208637_x_at	ACTN1	1.43655	8.65038	0.945716
225579_at	PQLC3	1.43654	7.91764	0.886621
240772_at	-	1.43648	5.77352	0.929071
205195_at	AP1S1	1.43618	5.87098	0.946463
244462_at	ZNF224	1.43588	6.69468	0.552869
243023_at	-	1.43569	7.17777	0.792481
221908_at	RNFT2	1.43534	4.86077	0.926892
206611_at	C2orf27A	1.43482	4.72609	0.540103
228654_at	SPIN4	1.4339	10.2253	0.353079
222782_s_at	GMIP	1.43357	5.31044	0.468272
232595_at	-	1.43342	5.99711	0.490564
209999_x_at	SOCS1	1.43313	4.35346	0.869436
1554508_at	PIK3AP1	1.43194	7.77157	0.657987
230818_at	-	1.43156	4.54714	0.888239
1559347_at	-	1.42994	5.16688	0.623805
1557077_a_at	-	1.42962	5.37606	0.928569
219799_s_at	DHRS9	1.42906	5.51372	0.957389
1555388_s_at	SNX25	1.42893	4.31784	0.924049
208078_s_at	SIK1	1.42878	5.56971	0.900223
217024_x_at	-	1.42876	4.83234	0.690546
200719_at	SKP1	1.42778	7.90458	0.858692
230264_s_at	AP1S2	1.42695	10.2301	0.812531
225056_at	SIPA1L2	1.42656	5.26026	0.897218
225274_at	PCYOX1	1.42636	7.85929	0.728314
202164_s_at	CNOT8	1.42608	9.48317	0.922473
221626_at	ZNF506	1.42501	6.52624	0.409785
1570571_at	CCDC91	1.42455	6.43303	0.945716
230302_at	-	1.42409	5.433	0.407144
235133_at	ZDHHC14	1.42355	5.12775	0.937635
1555967_at	-	1.42354	4.58378	0.925824
232621_at	USP48	1.42324	6.41414	0.533958
1556055_at	-	1.42254	7.46538	0.934008
238607_at	ZNF296	1.42239	6.39941	0.840347
235452_at	-	1.42229	6.36267	0.798878
226136_at	GLIPR1	1.4218	7.64099	0.941936
210140_at	CST7	1.42167	8.53853	0.970964
204420_at	FOSL1	1.42161	6.01473	0.875876
235408_x_at	ZNF117	1.42113	6.68274	0.343441
212285_s_at	AGRN	1.42044	5.68972	0.877697
212218_s_at	FASN	1.41994	8.52459	0.858922
204203_at	CEBPG	1.41981	9.00342	0.83111
205203_at	PLD1	1.41968	5.52527	0.879328
209244_s_at	KIF1C	1.41837	4.73649	0.722129
207206_s_at	ALOX12	1.41821	4.32313	0.926821
225942_at	NLN	1.41786	6.14289	0.623805
211447_s_at	PDE4A	1.41678	4.3925	0.282134
213672_at	MARS	1.4166	7.20538	0.926334
204225_at	HDAC4	1.41626	7.63918	0.929803
226649_at	PANK1	1.41564	7.10797	0.923232
222016_s_at	ZNF323	1.41544	5.7781	0.945642
243030_at	-	1.41526	6.27071	0.823685
223218_s_at	NFKBIZ	1.41451	6.71584	0.957389
222136_x_at	ZNF43	1.41447	7.85158	0.944451
211810_s_at	GALC	1.41395	4.75522	0.558925
213590_at	SLC16A5	1.41321	5.21255	0.900223
225272_at	SAT2	1.41268	7.02094	0.964518
209682_at	CBLB	1.41226	7.78182	0.945686
219570_at	KIF16B	1.41202	5.187	0.944904
1558699_a_at	HERPUD2	1.41191	5.55196	0.866343
221397_at	TAS2R10	1.41189	4.22556	0.416306
227878_s_at	ALKBH7	1.41099	8.65782	0.609738
216962_at	RPAIN	1.41079	5.34111	0.920385
223305_at	TMEM216	1.41055	7.68952	0.95884
1568997_at	POLR1E	1.41055	6.51812	0.933824
201473_at	JUNB	1.41049	7.08449	0.909333
241892_at	NCL	1.41035	5.37019	0.706492
214933_at	CACNA1A	1.40918	4.39527	0.301602
207387_s_at	GK	1.40893	5.85316	0.883494
200787_s_at	PEA15	1.40887	7.33818	0.929244
209905_at	HOXA10-HOXA9 /// HOXA9	1.40861	9.48242	0.97385
206076_at	LRRC23	1.40834	5.35056	0.598146
202048_s_at	CBX6	1.40826	8.37481	0.835092
220711_at	-	1.40683	6.20591	0.926892
236194_at	-	1.4065	7.03085	0.919112
215032_at	RREB1	1.40631	7.72892	0.918643
242576_x_at	-	1.40624	6.9361	0.824097
1559051_s_at	MB21D1	1.40612	8.59943	0.858692
219315_s_at	TMEM204	1.40577	4.9168	0.74674
1565597_at	-	1.40474	4.59151	0.945716
230176_at	-	1.40472	6.87518	0.913401
240121_x_at	-	1.40463	8.57488	0.539076
214697_s_at	PTBP3	1.40356	8.3219	0.623805
203769_s_at	STS	1.40328	4.78703	0.606946
202295_s_at	CTSH	1.40302	7.05576	0.964518
209017_s_at	LONP1	1.40293	10.2479	0.890601
225949_at	LOC100653301 /// NRBP2	1.40257	6.78416	0.937401
200836_s_at	MAP4	1.40252	7.26379	0.869307
204458_at	PLA2G15	1.40245	5.40916	0.859346
238613_at	ZAK	1.40229	7.20777	0.828739
219802_at	PYROXD1	1.40196	8.2474	0.949074
207376_at	VENTX	1.40156	4.62738	0.925457
1569316_at	TRIM24	1.40136	5.52728	0.910011
200831_s_at	LOC100652751 /// LOC100653313 /// SCD	1.40122	8.76929	0.765777
244482_at	-	1.40122	5.19233	0.949074
1554769_at	ZNF785	1.40101	4.81736	0.865904
219379_x_at	ZNF358	1.40077	5.51463	0.89814
228834_at	-	1.40071	6.71922	0.922566
242523_at	-	1.40065	5.45685	0.868179
214997_at	SCAI	1.40003	5.94404	0.870794
203457_at	STX7	1.40001	5.78147	0.931398
241903_at	-	1.39943	5.68471	0.922473
222473_s_at	ERBB2IP	1.39931	8.50817	0.918643
242363_at	-	1.39862	7.48185	0.779607
232363_at	-	1.39811	5.89135	0.877697
224859_at	CD276	1.39776	5.54931	0.926334
219665_at	NUDT18	1.397	5.81391	0.468272
204693_at	CDC42EP1	1.39654	4.61794	0.914495
231291_at	-	1.39581	4.73748	0.915733
215732_s_at	DTX2 /// LOC100653244	1.39512	5.65391	0.656799
219014_at	PLAC8	1.3941	12.7112	0.79482
226069_at	PRICKLE1	1.39408	4.87639	0.89582
1556373_a_at	-	1.39407	6.97132	0.487215
215694_at	SPATA5L1	1.39272	6.41066	0.690628
1552944_a_at	PANX2	1.39265	5.21222	0.521065
230647_at	TMEM53	1.39249	4.59324	0.859346
1566966_at	-	1.39198	4.49646	0.590774
1562961_at	-	1.39171	5.63139	0.921762
235321_at	NDUFS1	1.39055	5.32182	0.712619
213624_at	SMPDL3A	1.38994	4.07249	0.847877
219441_s_at	LRRK1	1.3899	6.77221	0.919112
210716_s_at	CLIP1	1.38974	5.26547	0.942925
204861_s_at	LOC100509323 /// NAIP	1.38968	7.48706	0.909333
219999_at	MAN2A2	1.38925	7.05598	0.927385
239886_at	-	1.38857	6.07996	0.918643
218513_at	TMA16	1.38842	6.86092	0.858686
201055_s_at	HNRNPA0	1.38837	8.183	0.875373
210944_s_at	CAPN3	1.38657	6.12587	0.937401
1566030_at	-	1.38638	4.26059	0.509934
205603_s_at	DIAPH2	1.3857	7.51166	0.965591
209870_s_at	APBA2	1.38564	6.05925	0.925598
215873_x_at	ABCC10	1.38538	6.90694	0.926756
219010_at	C1orf106	1.38521	5.57297	0.958858
1558381_a_at	LOC100506469	1.38509	5.562	0.754994
244702_at	-	1.38509	5.74991	0.886621
222445_at	SLC39A9	1.38508	9.98667	0.412689
206148_at	IL3RA	1.3848	6.58426	0.944451
244377_at	SLC1A4	1.38407	6.78851	0.941387
202224_at	CRK	1.38354	8.00002	0.524423
219126_at	PHF10	1.38289	10.423	0.550384
239387_at	-	1.38152	5.28933	0.886621
231757_at	TAS2R5	1.38144	4.65606	0.940252
227502_at	-	1.38134	5.96677	0.949074
235564_at	ZNF117	1.38065	4.61536	0.487309
223318_s_at	ALKBH7	1.37989	9.7671	0.539076
237670_at	LOC284801	1.37973	3.868	0.925046
223019_at	FAM129B	1.37938	6.10017	0.888239
208466_at	RAB3D	1.37934	5.03442	0.356698
229393_at	L3MBTL3	1.37872	6.94694	0.925824
1556122_at	RAB11B-AS1	1.37797	4.67469	0.575566
219682_s_at	TBX3	1.37768	4.30971	0.886621
242726_at	-	1.37761	4.88224	0.635865
210943_s_at	LYST	1.37755	9.25539	0.961543
1558410_s_at	-	1.37747	7.39034	0.949074
214719_at	SLC46A3	1.37704	6.24558	0.933824
228457_at	PPM1L	1.37691	5.29339	0.763387
208931_s_at	ILF3	1.37672	9.25525	0.869307
221794_at	DOCK6	1.37661	4.80241	0.934776
233874_at	SLAIN2	1.37657	5.90013	0.910011
221778_at	JHDM1D	1.37576	5.18186	0.954395
218833_at	ZAK	1.37522	6.54381	0.867881
232204_at	EBF1	1.37497	3.93179	0.909161
1558793_at	FRY-AS1	1.37495	3.97342	0.552869
1558044_s_at	EXOSC6	1.37489	8.18209	0.839826
208793_x_at	SMARCA4	1.37466	7.9238	0.598146
1569003_at	VMP1	1.37459	5.40142	0.870809
202704_at	TOB1	1.37414	8.65581	0.86005
91826_at	EPS8L1	1.37381	6.0009	0.824712
226038_at	LONRF1	1.3737	8.84789	0.501682
224762_at	SERINC2	1.3723	4.43827	0.926892
232230_at	LINC00263	1.37219	4.7642	0.869307
1568768_s_at	BRE-AS1	1.37219	4.63111	0.39787
226916_x_at	DPP9	1.37209	6.74662	0.937401
222065_s_at	FLII	1.37206	8.60578	0.311088
214077_x_at	MEIS3P1	1.37187	4.17777	0.929803
213119_at	SLC36A1	1.3718	7.22594	0.944451
222810_s_at	RASAL2	1.37161	7.19666	0.849838
205271_s_at	CDK20	1.37159	4.77301	0.843246
236070_at	C2orf81	1.37137	5.08707	0.753184
204029_at	CELSR2	1.37096	5.31049	0.778254
207740_s_at	NUP62	1.37059	8.36922	0.41379
222279_at	HLA-F-AS1	1.37002	7.50756	0.490564
202827_s_at	MMP14	1.36987	5.2696	0.937401
209023_s_at	STAG2	1.36983	9.53892	0.946463
240983_s_at	CARS	1.36979	6.42627	0.931165
207233_s_at	MITF	1.36955	5.22971	0.929803
211985_s_at	CALM1 /// CALM2 /// CALM3	1.36907	7.95792	0.726549
1560800_at	-	1.3682	4.19873	0.64661
1557348_at	-	1.36687	4.75902	0.925046
235051_at	CCDC50	1.36686	4.78661	0.926756
224912_at	TTC7A	1.36656	7.01706	0.903452
238439_at	ANKRD22	1.36521	6.67179	0.961543
227273_at	-	1.36439	5.58839	0.957023
231957_s_at	DPP9	1.36391	5.26655	0.886621
226713_at	CCDC50	1.3635	5.81477	0.927744
231369_at	ZNF333	1.36257	5.05181	0.870809
227276_at	PLXDC2	1.36257	5.10566	0.910011
224618_at	PTBP3	1.36244	8.95956	0.798878
204774_at	EVI2A	1.36233	9.76955	0.82769
1564467_at	FAM161A	1.36226	4.64878	0.41379
243407_at	MFSD8	1.36182	4.81281	0.870809
218828_at	C17orf61-PLSCR3 /// PLSCR3	1.36151	6.45687	0.925046
240673_at	-	1.3612	6.12746	0.824242
1555317_at	POLK	1.36111	5.66243	0.89368
1561155_at	-	1.36042	5.83236	0.864923
228033_at	E2F7	1.35909	6.86325	0.946463
213930_at	ATG12	1.35907	6.06418	0.845129
204995_at	CDK5R1	1.35776	4.25936	0.616064
207650_x_at	PTGER1	1.35774	4.66712	0.886621
225735_at	ANKRD50	1.35774	5.36418	0.780347
215716_s_at	ATP2B1	1.35751	8.19699	0.471776
217847_s_at	THRAP3	1.35717	5.92406	0.766341
1565627_a_at	-	1.35682	5.47054	0.921223
202218_s_at	FADS2	1.35655	6.76547	0.949074
1552486_s_at	LACTB	1.35646	6.28138	0.937401
228213_at	H2AFJ	1.35587	4.34314	0.270761
218788_s_at	SMYD3	1.35572	10.7589	0.951556
235987_at	PRKXP1	1.35558	5.20511	0.845129
242797_x_at	-	1.35505	7.64571	0.921771
39966_at	CSPG5	1.35489	4.37798	0.870794
203279_at	EDEM1	1.35462	9.36048	0.886621
229534_at	ACOT4	1.35443	4.50617	0.929163
224582_s_at	NUCKS1	1.3541	8.55598	0.926334
238989_at	C1GALT1C1	1.35404	4.69037	0.570419
223438_s_at	PPARA	1.35386	5.10009	0.529242
1561079_at	ANKRD28	1.35382	7.87478	0.910011
204117_at	PREP	1.35357	9.02949	0.630974
212303_x_at	KHSRP	1.35345	7.65662	0.943198
205185_at	SPINK5	1.3533	4.43567	0.886621
223801_s_at	APOL4	1.35279	5.05494	0.926688
1556301_at	LOC100287015	1.35191	5.0126	0.886621
221188_s_at	CIDEB	1.35191	8.72966	0.83363
217173_s_at	LDLR	1.35112	6.56278	0.915733
233841_s_at	SUDS3	1.35105	7.17577	0.39963
222156_x_at	CCPG1 /// DYX1C1-CCPG1	1.35056	6.72256	0.927744
209324_s_at	RGS16	1.35054	6.28542	0.940158
232908_at	ATAD2B	1.35046	6.26021	0.683529
212897_at	CDK19	1.34961	8.48939	0.754994
223594_at	TMEM117	1.34884	4.95537	0.884399
227330_x_at	LOC100233156 /// MAFIP /// TEKT4P2	1.34842	5.62811	0.957389
219807_x_at	MIA-RAB4B /// RAB4B	1.34804	7.34838	0.608132
210942_s_at	ST3GAL6	1.34785	5.97028	0.961486
212172_at	AK2	1.34668	7.74372	0.854552
226849_at	DENND1A	1.34638	6.97017	0.945716
228343_at	POU2F2	1.34635	5.09182	0.925598
222137_at	CC2D1A	1.34567	5.59083	0.870678
214681_at	GK	1.34529	6.62745	0.465441
202201_at	BLVRB	1.34473	8.4031	0.904501
218145_at	TRIB3	1.344	7.92247	0.949074
213490_s_at	MAP2K2	1.34396	7.09408	0.914495
219421_at	TTC33	1.34376	6.83975	0.922473
230146_s_at	NCS1	1.34339	4.32035	0.843246
203167_at	TIMP2	1.34315	6.06698	0.922615
1559747_at	SPG11	1.34287	5.1924	0.910011
206508_at	CD70	1.34286	7.34821	0.965591
238027_at	SPATA24	1.34278	4.57625	0.64661
240370_at	-	1.3426	6.40428	0.689034
203680_at	PRKAR2B	1.34256	6.76381	0.961486
1554451_s_at	DNAJC14	1.34246	6.11979	0.925046
227186_s_at	MRPL41	1.34216	9.08476	0.951004
1557688_at	-	1.34191	6.1528	0.924049
211004_s_at	ALDH3B1	1.34179	6.31249	0.964313
242263_at	TMED5	1.34156	7.47372	0.746273
204222_s_at	GLIPR1	1.34077	8.58568	0.934831
1559674_at	ZNF333	1.34061	5.07495	0.478648
212666_at	SMURF1	1.3405	6.43089	0.90769
226108_at	ZC3H18	1.34027	7.2895	0.903452
227761_at	MYO5A	1.34018	7.26664	0.910011
233024_at	-	1.33975	4.62267	0.909165
224571_at	IRF2BP2	1.3397	9.74655	0.870809
201537_s_at	DUSP3	1.33969	6.84555	0.630974
225731_at	ANKRD50	1.3393	6.8117	0.888239
1557113_at	LOC283588	1.33701	4.42778	0.785492
239511_s_at	SRSF4	1.3367	5.93045	0.735972
240342_at	TRIM61	1.33607	4.6268	0.886621
215761_at	DMXL2	1.33492	5.90121	0.943198
225950_at	SAMD8	1.33357	6.24721	0.921762
224507_s_at	MGC12916	1.33338	4.87872	0.921223
228540_at	QKI	1.33296	5.6244	0.908093
232958_at	-	1.33264	7.07087	0.925598
224945_at	BTBD7	1.33226	8.8364	0.712619
228908_s_at	LOC642852	1.3322	6.43702	0.886621
236528_at	-	1.33131	7.01019	0.929464
202206_at	ARL4C	1.33113	5.51685	0.950301
236384_at	C17orf85	1.3307	5.90778	0.910011
209883_at	GLT25D2	1.3307	6.1094	0.937401
227930_at	EIF2C4	1.33043	8.65997	0.890601
213447_at	IPW /// LOC100506948 /// SNORD107 /// SNORD115-13 /// SNORD115-26 /// SNORD115-7 /// SNORD116-28 /// SNRPN	1.33015	8.84325	0.684066
201941_at	CPD	1.33014	9.32621	0.917449
228510_at	ATAT1	1.32892	5.33563	0.514082
221920_s_at	SLC25A37	1.32795	7.6349	0.926334
230491_at	-	1.3279	4.64659	0.465441
228613_at	RAB11FIP3	1.32668	7.21093	0.944451
219904_at	ZSCAN5A	1.32665	5.91218	0.869436
215833_s_at	SPPL2B	1.32662	5.52486	0.843246
242663_at	LOC148189	1.32651	6.08983	0.939941
226756_at	CCDC71L	1.32648	6.1501	0.941387
210817_s_at	CALCOCO2	1.32592	9.8086	0.762318
235208_at	CCDC112	1.32584	6.06166	0.904652
219431_at	ARHGAP10	1.32569	6.21879	0.931165
214836_x_at	IGK@ /// IGKC /// LOC100294406	1.325	4.89664	0.847877
226264_at	SUSD1	1.325	7.41118	0.956276
1558877_at	-	1.32455	7.09617	0.886621
1557293_at	LOC440993	1.32432	7.16235	0.5871
235102_x_at	SNORD3B-1 /// SNORD3B-2 /// SNORD3D	1.32428	4.46883	0.418339
[truncated: 52,614 more rows]
